# Supplementary material for: A general approach for detecting expressed mutations in AML cells using single cell RNA-sequencing
Source: Nat Commun. 2019 Aug 14;10:3660. doi: 10.1038/s41467-019-11591-1 (PMC6694122; doi:10.1038/s41467-019-11591-1)
Supplement: Supplementary file 4 — Supplementary Data 2 [file 41467_2019_11591_MOESM4_ESM.xls]

GeneName	GeneID	Transcript	Median_Position	Coverage	Molecules	Fraction
ABL1	ENSG00000097007	ENST00000372348.6	1912	240	33	0.05400982
AC004882.1	ENSG00000232396	ENST00000397789.3	928	381	41	0.056865465
AC008738.3	ENSG00000267580	ENST00000498907.2	1315	2587	411	0.061730249
AC008914.1	ENSG00000262211	ENST00000396816.1	84	167	28	0.11814346
AC010145.1	ENSG00000226764	ENST00000638417.1	846	596	112	0.07084124
AC012074.1	ENSG00000235072	ENST00000406659.3	887	163	23	0.041742287
AC016700.3	ENSG00000233060	ENST00000303577.6	875	37231	3850	0.054281162
AC022726.2	ENSG00000283125	ENST00000589955.2	2505	81	20	0.020080321
AC023137.1	ENSG00000228950	ENST00000272233.5	1186	15645	2430	0.040203832
AC037487.2	ENSG00000266598	ENST00000541118.1	751	648	140	0.119148936
AC073657.1	ENSG00000260814	ENST00000619521.1	748	71	8	0.114285714
AC087222.1	ENSG00000262663	ENST00000572562.1	209	2	1	0.011764706
AC090376.1	ENSG00000267101	ENST00000645568.1	393	1	1	0.076923077
AC092794.1	ENSG00000274987	ENST00000556131.1	848	614	124	0.023759341
AC116913.1	ENSG00000261351	ENST00000566326.1	716	2229	320	0.122840691
ACVR1	ENSG00000115170	ENST00000263640.7	1523	669	61	0.061491935
ACVR1	ENSG00000115170	ENST00000409283.6	1439	333	58	0.066210046
ACVR1	ENSG00000115170	ENST00000410057.6	1042	307	44	0.052884615
ACVR1	ENSG00000115170	ENST00000434821.5	1430	364	61	0.056586271
ACVR1B	ENSG00000135503	ENST00000257963.8	2280	4	3	0.009375
ACVR1B	ENSG00000135503	ENST00000415850.6	832	39	6	0.030927835
ACVR1B	ENSG00000135503	ENST00000426655.6	870	36	6	0.032085561
ACVR1B	ENSG00000135503	ENST00000541224.5	834	73	9	0.047619048
ACVR1B	ENSG00000135503	ENST00000542485.1	1181	100	6	0.031914894
ACVR2A	ENSG00000121989	ENST00000241416.11	2151	22	1	0.00877193
ACVR2A	ENSG00000121989	ENST00000404590.1	1047	13	1	0.010309278
ACVR2A	ENSG00000121989	ENST00000535787.5	1919	2	1	0.009259259
AJUBA	ENSG00000129474	ENST00000262713.6	1558	37	1	0.008333333
AJUBA	ENSG00000129474	ENST00000361265.8	1382	4	1	0.008333333
AJUBA	ENSG00000129474	ENST00000397388.7	1081	1	1	0.008928571
AKT1	ENSG00000142208	ENST00000349310.7	1433	2286	273	0.076108168
AKT1	ENSG00000142208	ENST00000402615.6	1956	2066	220	0.060807076
AKT1	ENSG00000142208	ENST00000407796.6	1355	2455	295	0.082425258
AKT1	ENSG00000142208	ENST00000554581.5	1958	2017	216	0.059684996
AKT1	ENSG00000142208	ENST00000554848.5	797	2781	250	0.124750499
AKT1	ENSG00000142208	ENST00000555528.5	1533	2825	299	0.083032491
AL157700.1	ENSG00000260118	ENST00000396043.2	1307	1	1	0.1
AL161421.1	ENSG00000275202	ENST00000282018.4	2336	55	16	0.03902439
AL356311.1	ENSG00000233823	ENST00000638569.1	23	3	1	0.071428571
ALB	ENSG00000163631	ENST00000295897.8	1816	4	1	0.043478261
ALB	ENSG00000163631	ENST00000401494.7	1402	4	1	0.043478261
ALB	ENSG00000163631	ENST00000415165.6	1335	6	1	0.045454545
ALB	ENSG00000163631	ENST00000503124.5	1484	4	1	0.043478261
ALB	ENSG00000163631	ENST00000509063.5	1750	4	1	0.043478261
ALB	ENSG00000163631	ENST00000621085.4	1268	6	1	0.043478261
ALB	ENSG00000163631	ENST00000621628.4	1304	6	1	0.045454545
ALK	ENSG00000171094	ENST00000389048.7	5430	10	1	0.00621118
ALK	ENSG00000171094	ENST00000618119.4	3859	10	1	0.02173913
ALK	ENSG00000171094	ENST00000642122.1	1765	5	1	0.05
AMER1	ENSG00000184675	ENST00000374869.7	1742	30	5	0.033557047
APC	ENSG00000134982	ENST00000257430.8	5193	63	11	0.006007646
APC	ENSG00000134982	ENST00000508376.6	5244	72	11	0.005945946
APOB	ENSG00000084674	ENST00000233242.5	13488	1	1	0.5
AR	ENSG00000169083	ENST00000374690.8	4302	3	1	0.066666667
AR	ENSG00000169083	ENST00000396044.7	3949	1	1	0.071428571
AR	ENSG00000169083	ENST00000612452.4	4325	3	1	0.066666667
ARAF	ENSG00000078061	ENST00000290277.10	1252	1769	162	0.024287856
ARAF	ENSG00000078061	ENST00000377039.2	635	1130	178	0.033067063
ARAF	ENSG00000078061	ENST00000377045.8	1229	1757	159	0.023852385
ARHGAP35	ENSG00000160007	ENST00000404338.7	4444	406	42	0.039660057
ARHGAP35	ENSG00000160007	ENST00000614079.1	3848	280	22	0.024719101
ARID1A	ENSG00000117713	ENST00000324856.12	4291	502	69	0.009662512
ARID1A	ENSG00000117713	ENST00000374152.7	3230	410	71	0.019865697
ARID1A	ENSG00000117713	ENST00000430799.7	3260	692	67	0.012017937
ARID1A	ENSG00000117713	ENST00000457599.6	3134	236	40	0.010875476
ARID1A	ENSG00000117713	ENST00000615191.4	1902	318	51	0.038519637
ARID2	ENSG00000189079	ENST00000334344.10	4319	202	24	0.005485714
ARID2	ENSG00000189079	ENST00000422737.5	2740	58	14	0.004227053
ARID2	ENSG00000189079	ENST00000444670.5	3656	601	59	0.02862688
ARID2	ENSG00000189079	ENST00000457135.1	2176	269	56	0.03257708
ARID5B	ENSG00000150347	ENST00000279873.11	3945	114	11	0.004278491
ARID5B	ENSG00000150347	ENST00000644638.1	719	427	50	0.030883261
ASB12	ENSG00000198881	ENST00000330258.3	4873	6	1	0.005586592
ASXL1	ENSG00000171456	ENST00000306058.9	3295	284	56	0.021252372
ASXL1	ENSG00000171456	ENST00000375687.9	3526	197	52	0.013499481
ASXL1	ENSG00000171456	ENST00000375689.5	406	1792	315	0.19504644
ASXL1	ENSG00000171456	ENST00000497249.6	247	9140	702	0.313113292
ASXL1	ENSG00000171456	ENST00000542461.5	534	7524	736	0.284169884
ASXL1	ENSG00000171456	ENST00000613218.4	3519	211	52	0.013591218
ASXL1	ENSG00000171456	ENST00000620121.4	2687	266	51	0.014210086
ASXL1	ENSG00000171456	ENST00000646367.1	532	9155	738	0.282110092
ASXL1	ENSG00000171456	ENST00000646985.1	3333	284	49	0.013976041
ASXL2	ENSG00000143970	ENST00000336112.8	4444	142	24	0.006528836
ASXL2	ENSG00000143970	ENST00000404843.5	1649	270	27	0.019494585
ASXL2	ENSG00000143970	ENST00000435504.8	6439	1802	91	0.023722628
ATF7IP	ENSG00000171681	ENST00000261168.8	4439	196	47	0.005729611
ATF7IP	ENSG00000171681	ENST00000536444.5	4387	272	30	0.003674219
ATF7IP	ENSG00000171681	ENST00000540793.5	2071	1524	145	0.027286413
ATF7IP	ENSG00000171681	ENST00000543189.5	2443	485	101	0.012701207
ATF7IP	ENSG00000171681	ENST00000544627.5	2423	1551	150	0.027012426
ATM	ENSG00000149311	ENST00000278616.8	6573	956	53	0.010876257
ATM	ENSG00000149311	ENST00000452508.6	6477	290	26	0.005298553
ATM	ENSG00000149311	ENST00000526567.5	280	5490	524	0.570184984
ATM	ENSG00000149311	ENST00000530958.5	2859	35	7	0.004115226
ATM	ENSG00000149311	ENST00000639240.1	249	3658	474	0.492211838
ATM	ENSG00000149311	ENST00000639953.1	293	6104	535	0.547594678
ATM	ENSG00000149311	ENST00000640388.1	289	5780	526	0.532928065
ATR	ENSG00000175054	ENST00000350721.8	4124	72	16	0.003902439
ATRX	ENSG00000085224	ENST00000373344.9	5610	1993	265	0.019980397
ATRX	ENSG00000085224	ENST00000395603.7	5109	2811	315	0.023798731
ATXN3	ENSG00000066427	ENST00000340660.10	602	1051	154	0.049343159
ATXN3	ENSG00000066427	ENST00000393287.9	3385	200	27	0.007565144
ATXN3	ENSG00000066427	ENST00000429774.6	3356	167	27	0.006734847
ATXN3	ENSG00000066427	ENST00000502250.5	629	1576	215	0.072463768
ATXN3	ENSG00000066427	ENST00000503767.5	657	920	154	0.04928
ATXN3	ENSG00000066427	ENST00000532032.5	595	1739	244	0.081796849
ATXN3	ENSG00000066427	ENST00000545170.5	3475	109	22	0.005434783
ATXN3	ENSG00000066427	ENST00000558190.6	3463	87	22	0.005456349
ATXN3	ENSG00000066427	ENST00000617719.4	537	3143	356	0.119503189
ATXN3	ENSG00000066427	ENST00000620536.4	511	5832	516	0.174501184
ATXN3	ENSG00000066427	ENST00000621269.4	468	7350	584	0.20505618
ATXN3	ENSG00000066427	ENST00000644486.1	3433	155	23	0.005704365
AXIN1	ENSG00000103126	ENST00000262320.7	1830	368	46	0.044703596
AXIN1	ENSG00000103126	ENST00000354866.7	1662	431	47	0.045898438
AXIN2	ENSG00000168646	ENST00000307078.9	3547	3	1	0.2
AXIN2	ENSG00000168646	ENST00000618960.4	3352	3	1	0.2
B2M	ENSG00000166710	ENST00000544417.5	466	354024	66437	0.090951779
B2M	ENSG00000166710	ENST00000558401.5	857	103452	34198	0.046797918
B2M	ENSG00000166710	ENST00000559916.1	540	6163	946	0.001379435
BAP1	ENSG00000163930	ENST00000296288.9	1717	1072	101	0.042706131
BAP1	ENSG00000163930	ENST00000460680.5	1968	698	122	0.050833333
BAP1	ENSG00000163930	ENST00000615113.1	244	1580	179	0.236772487
BCL2	ENSG00000171791	ENST00000333681.4	1604	114	22	0.009466437
BCL2	ENSG00000171791	ENST00000398117.1	3728	95	17	0.006461422
BCL2L11	ENSG00000153094	ENST00000308659.12	761	360	75	0.096774194
BCL2L11	ENSG00000153094	ENST00000337565.9	360	1266	267	0.367262724
BCL2L11	ENSG00000153094	ENST00000357757.6	473	758	46	0.071428571
BCL2L11	ENSG00000153094	ENST00000393256.7	2543	63	11	0.010731707
BCL2L11	ENSG00000153094	ENST00000405953.5	212	421	38	0.071294559
BCL2L11	ENSG00000153094	ENST00000610735.4	2560	54	13	0.012003693
BCL2L11	ENSG00000153094	ENST00000615946.4	2513	102	13	0.011959522
BCL2L11	ENSG00000153094	ENST00000619294.4	2566	82	15	0.01459144
BCL2L11	ENSG00000153094	ENST00000620862.4	2522	98	12	0.011029412
BCL2L11	ENSG00000153094	ENST00000621302.4	2612	164	29	0.026629936
BCL2L11	ENSG00000153094	ENST00000622509.4	2615	166	29	0.028237585
BCL2L11	ENSG00000153094	ENST00000622612.4	2497	145	17	0.016699411
BCL2L11	ENSG00000153094	ENST00000639340.1	121	533	140	0.28340081
BCL2L11	ENSG00000153094	ENST00000640419.1	124	381	53	0.118834081
BCOR	ENSG00000183337	ENST00000342274.8	3195	178	30	0.018461538
BCOR	ENSG00000183337	ENST00000378444.8	3179	286	31	0.019570707
BCOR	ENSG00000183337	ENST00000378455.8	3169	247	33	0.0205864
BCOR	ENSG00000183337	ENST00000378463.5	1083	155	34	0.069958848
BCOR	ENSG00000183337	ENST00000397354.7	3129	180	30	0.018939394
BCOR	ENSG00000183337	ENST00000615339.1	1485	533	79	0.111424542
BRAF	ENSG00000157764	ENST00000288602.11	1280	187	24	0.005905512
BRAF	ENSG00000157764	ENST00000496384.7	4789	104	16	0.003336809
BRAF	ENSG00000157764	ENST00000644969.1	1274	143	21	0.005196733
BRAF	ENSG00000157764	ENST00000646891.1	3207	30	4	0.000931532
BRCA1	ENSG00000012048	ENST00000352993.7	1834	1930	96	0.044077135
BRCA1	ENSG00000012048	ENST00000354071.7	2227	304	57	0.037673496
BRCA1	ENSG00000012048	ENST00000357654.8	3603	79	19	0.007318952
BRCA1	ENSG00000012048	ENST00000468300.5	1636	577	91	0.045273632
BRCA1	ENSG00000012048	ENST00000471181.7	3635	69	18	0.006920415
BRCA1	ENSG00000012048	ENST00000491747.6	1189	599	44	0.025700935
BRCA1	ENSG00000012048	ENST00000493795.5	2866	397	79	0.037106623
BRCA1	ENSG00000012048	ENST00000586385.5	390	1543	110	0.080763583
BRCA1	ENSG00000012048	ENST00000591534.5	641	1171	129	0.08164557
BRCA1	ENSG00000012048	ENST00000591849.5	281	1359	97	0.0765588
BRCA2	ENSG00000139618	ENST00000380152.7	5993	101	13	0.003184713
BRCA2	ENSG00000139618	ENST00000544455.5	5492	42	7	0.001749125
BRD7	ENSG00000166164	ENST00000394688.7	2685	341	46	0.005078944
BRD7	ENSG00000166164	ENST00000394689.2	1072	10372	769	0.13348377
C1orf185	ENSG00000204006	ENST00000371761.3	610	45232	6592	0.63758584
CACNA1A	ENSG00000141837	ENST00000360228.10	7476	98	16	0.038277512
CACNA1A	ENSG00000141837	ENST00000573710.7	6896	286	51	0.144886364
CACNA1A	ENSG00000141837	ENST00000614285.4	7259	98	16	0.038277512
CACNA1A	ENSG00000141837	ENST00000635727.1	6814	336	79	0.221288515
CACNA1A	ENSG00000141837	ENST00000635895.1	7510	98	16	0.038277512
CACNA1A	ENSG00000141837	ENST00000636012.1	6796	356	75	0.210674157
CACNA1A	ENSG00000141837	ENST00000636389.1	7187	73	15	0.03649635
CACNA1A	ENSG00000141837	ENST00000636549.1	5929	3	1	0.003164557
CACNA1A	ENSG00000141837	ENST00000637276.1	6614	2	1	0.002906977
CACNA1A	ENSG00000141837	ENST00000637432.1	7076	352	76	0.212885154
CACNA1A	ENSG00000141837	ENST00000637736.1	7312	107	16	0.03874092
CACNA1A	ENSG00000141837	ENST00000637769.1	7547	40	9	0.021791768
CACNA1A	ENSG00000141837	ENST00000637927.1	6535	1	1	0.003144654
CACNA1A	ENSG00000141837	ENST00000638009.1	7567	38	9	0.021791768
CACNA1A	ENSG00000141837	ENST00000638029.1	7079	350	76	0.212885154
CARD11	ENSG00000198286	ENST00000396946.8	2183	232	22	0.026537998
CASP8	ENSG00000064012	ENST00000264274.13	1270	3073	331	0.04198909
CASP8	ENSG00000064012	ENST00000264275.9	953	1863	253	0.034993084
CASP8	ENSG00000064012	ENST00000323492.11	1325	2044	334	0.043791792
CASP8	ENSG00000064012	ENST00000358485.8	1465	2110	338	0.051142382
CASP8	ENSG00000064012	ENST00000392258.7	530	2790	747	0.120231772
CASP8	ENSG00000064012	ENST00000392266.7	641	1627	237	0.053342336
CASP8	ENSG00000064012	ENST00000432109.6	814	2139	249	0.034942464
CBFB	ENSG00000067955	ENST00000290858.10	1568	1247	210	0.042630938
CBFB	ENSG00000067955	ENST00000412916.6	1485	1266	212	0.043380397
CBFB	ENSG00000067955	ENST00000561924.6	292	3785	513	0.198683191
CBWD3	ENSG00000196873	ENST00000360171.10	1082	2483	265	0.013624679
CBWD3	ENSG00000196873	ENST00000377342.9	832	5002	606	0.031578947
CBWD3	ENSG00000196873	ENST00000478048.5	868	548	95	0.005449435
CBWD3	ENSG00000196873	ENST00000616550.4	360	114254	11988	0.695521003
CBWD3	ENSG00000196873	ENST00000618217.4	805	5668	626	0.032636463
CCND1	ENSG00000110092	ENST00000227507.2	2162	3	1	0.019230769
CCND1	ENSG00000110092	ENST00000536559.1	208	147	17	0.566666667
CD70	ENSG00000125726	ENST00000245903.3	456	56	13	0.105691057
CD70	ENSG00000125726	ENST00000423145.7	389	121	17	0.137096774
CD79B	ENSG00000007312	ENST00000006750.7	634	5614	516	0.209841399
CD79B	ENSG00000007312	ENST00000349817.2	189	6049	541	0.240765465
CD79B	ENSG00000007312	ENST00000392795.7	627	5644	499	0.203010578
CDH1	ENSG00000039068	ENST00000261769.9	2767	6	1	0.008928571
CDH1	ENSG00000039068	ENST00000422392.6	1475	36	5	0.051020408
CDH1	ENSG00000039068	ENST00000611625.4	2753	6	1	0.008928571
CDH1	ENSG00000039068	ENST00000612417.4	1364	44	3	0.03030303
CDH1	ENSG00000039068	ENST00000621016.4	1987	12	2	0.018867925
CDK12	ENSG00000167258	ENST00000430627.6	2959	1245	101	0.017697564
CDK12	ENSG00000167258	ENST00000447079.4	4097	902	135	0.032854709
CDK4	ENSG00000135446	ENST00000257904.10	1038	10867	674	0.045546695
CDK4	ENSG00000135446	ENST00000312990.10	825	5459	816	0.055314534
CDK4	ENSG00000135446	ENST00000549606.5	279	6557	649	0.046067575
CDKN1A	ENSG00000124762	ENST00000244741.9	1090	2654	307	0.040041737
CDKN1A	ENSG00000124762	ENST00000373711.3	396	12383	2876	0.469397748
CDKN1A	ENSG00000124762	ENST00000405375.5	1133	2426	323	0.0413202
CDKN1A	ENSG00000124762	ENST00000448526.6	1052	2152	269	0.047492938
CDKN1A	ENSG00000124762	ENST00000615513.4	1051	2088	266	0.046996466
CDKN1B	ENSG00000111276	ENST00000228872.8	1328	3116	411	0.049727768
CDKN1B	ENSG00000111276	ENST00000396340.1	448	2384	473	0.167315175
CDKN2A	ENSG00000147889	ENST00000304494.9	609	15752	3320	0.381696942
CDKN2A	ENSG00000147889	ENST00000479692.2	272	10318	1759	0.211265914
CDKN2A	ENSG00000147889	ENST00000494262.5	494	384	109	0.011491829
CDKN2A	ENSG00000147889	ENST00000497750.1	282	12085	2610	0.31294964
CDKN2A	ENSG00000147889	ENST00000498124.1	440	12457	1859	0.214913295
CDKN2A	ENSG00000147889	ENST00000498628.6	463	3987	353	0.037749973
CDKN2A	ENSG00000147889	ENST00000530628.2	374	29744	6052	0.660626569
CDKN2A	ENSG00000147889	ENST00000578845.2	339	11481	2428	0.284642438
CDKN2A	ENSG00000147889	ENST00000579122.1	333	21005	4441	0.513351058
CDKN2A	ENSG00000147889	ENST00000579755.1	641	20294	4313	0.464362618
CDKN2C	ENSG00000123080	ENST00000262662.5	1452	8577	2163	0.139063906
CDKN2C	ENSG00000123080	ENST00000396148.1	1043	2520	684	0.045412296
CHD3	ENSG00000170004	ENST00000330494.11	3664	734	72	0.007886954
CHD3	ENSG00000170004	ENST00000358181.8	3643	626	104	0.01138603
CHD3	ENSG00000170004	ENST00000380358.8	3678	824	68	0.006587232
CHD4	ENSG00000111642	ENST00000357008.7	3219	3841	347	0.019856938
CHD4	ENSG00000111642	ENST00000544040.6	3291	2497	243	0.013899216
CHD4	ENSG00000111642	ENST00000544484.6	3277	3963	370	0.021171893
CHD4	ENSG00000111642	ENST00000642879.1	3154	3685	378	0.021833304
CHD4	ENSG00000111642	ENST00000643335.1	3205	2276	247	0.014127202
CHD4	ENSG00000111642	ENST00000645005.1	3087	3236	285	0.016574586
CHD4	ENSG00000111642	ENST00000645022.1	3336	2495	249	0.014238335
CHD4	ENSG00000111642	ENST00000645095.1	3145	3956	374	0.021673621
CHD4	ENSG00000111642	ENST00000645645.1	3148	3219	293	0.016781214
CHD4	ENSG00000111642	ENST00000646806.1	3179	2813	268	0.01533444
CHD8	ENSG00000100888	ENST00000399982.6	4114	358	40	0.010325245
CHD8	ENSG00000100888	ENST00000430710.8	3711	279	53	0.013635194
CHD8	ENSG00000100888	ENST00000557364.6	4081	188	25	0.006374299
CHD8	ENSG00000100888	ENST00000643469.1	4129	338	27	0.006870229
CHD8	ENSG00000100888	ENST00000645929.1	3711	300	54	0.012206148
CHD8	ENSG00000100888	ENST00000646647.1	4235	278	32	0.007090627
CHEK2	ENSG00000183765	ENST00000328354.10	933	924	78	0.037626628
CHEK2	ENSG00000183765	ENST00000348295.7	885	1017	86	0.041505792
CHEK2	ENSG00000183765	ENST00000382565.5	348	1451	357	0.205882353
CHEK2	ENSG00000183765	ENST00000382580.6	985	1223	111	0.053545586
CHEK2	ENSG00000183765	ENST00000402731.5	772	1214	108	0.057877814
CHEK2	ENSG00000183765	ENST00000403642.5	679	1324	99	0.053340517
CHEK2	ENSG00000183765	ENST00000404276.5	892	1034	74	0.039635779
CHEK2	ENSG00000183765	ENST00000405598.5	979	1180	103	0.048931116
CIC	ENSG00000079432	ENST00000160740.7	3076	169	39	0.0195
CIC	ENSG00000079432	ENST00000572681.6	4109	119	16	0.006595218
CIC	ENSG00000079432	ENST00000575354.6	2736	296	37	0.019023136
CNBD1	ENSG00000176571	ENST00000518476.5	902	14	2	0.019047619
CNBD1	ENSG00000176571	ENST00000620844.1	501	14	1	0.018867925
CNOT9	ENSG00000144580	ENST00000273064.10	1945	703	99	0.025184431
CNOT9	ENSG00000144580	ENST00000295701.9	563	1715	158	0.063073852
CNOT9	ENSG00000144580	ENST00000542068.5	1629	671	93	0.023754789
CNOT9	ENSG00000144580	ENST00000627282.2	810	24	7	0.002703747
COL5A1	ENSG00000130635	ENST00000371817.7	6306	2	1	0.041666667
COL5A1	ENSG00000130635	ENST00000618395.4	6275	2	1	0.041666667
CREB3L3	ENSG00000060566	ENST00000078445.6	291	31	1	0.005681818
CREB3L3	ENSG00000060566	ENST00000595923.5	250	31	1	0.005681818
CREB3L3	ENSG00000060566	ENST00000602147.1	237	26	1	0.005681818
CREB3L3	ENSG00000060566	ENST00000602257.5	237	26	1	0.005681818
CREBBP	ENSG00000005339	ENST00000262367.9	5600	476	83	0.024724456
CREBBP	ENSG00000005339	ENST00000382070.7	3799	703	64	0.022767698
CSDE1	ENSG00000009307	ENST00000261443.9	1614	18615	1667	0.035374756
CSDE1	ENSG00000009307	ENST00000339438.10	2003	21460	1741	0.036072435
CSDE1	ENSG00000009307	ENST00000358528.8	2038	15808	1581	0.032636968
CSDE1	ENSG00000009307	ENST00000369530.5	1887	16691	1616	0.033921075
CSDE1	ENSG00000009307	ENST00000369535.4	2224	551	115	0.026006332
CSDE1	ENSG00000009307	ENST00000438362.6	2083	10339	1532	0.031979293
CSDE1	ENSG00000009307	ENST00000530886.5	1729	11679	1592	0.033948182
CSDE1	ENSG00000009307	ENST00000534699.5	1333	13494	2038	0.049129743
CSDE1	ENSG00000009307	ENST00000610726.4	2156	14121	1529	0.03146738
CTCF	ENSG00000102974	ENST00000264010.9	1970	1794	184	0.044823386
CTCF	ENSG00000102974	ENST00000401394.6	1398	2731	416	0.115491394
CTCF	ENSG00000102974	ENST00000642819.1	1987	1814	193	0.054876315
CTCF	ENSG00000102974	ENST00000644753.1	1856	1080	182	0.051719238
CTCF	ENSG00000102974	ENST00000645306.1	1831	1234	191	0.054323094
CTCF	ENSG00000102974	ENST00000645699.1	1760	1916	195	0.059126743
CTCF	ENSG00000102974	ENST00000646076.1	1994	1898	196	0.047688564
CTCF	ENSG00000102974	ENST00000646771.1	1853	1182	184	0.044932845
CTNNB1	ENSG00000168036	ENST00000349496.10	1973	1606	221	0.026315789
CTNNB1	ENSG00000168036	ENST00000396183.7	1634	833	143	0.017392362
CTNNB1	ENSG00000168036	ENST00000396185.8	1736	796	160	0.019267823
CTNNB1	ENSG00000168036	ENST00000405570.6	1396	1202	146	0.026497278
CTNNB1	ENSG00000168036	ENST00000431914.6	1374	941	141	0.0251606
CTNNB1	ENSG00000168036	ENST00000433400.6	1985	945	141	0.024160384
CTNNB1	ENSG00000168036	ENST00000441708.2	1953	966	91	0.016066384
CTNNB1	ENSG00000168036	ENST00000450969.6	1382	677	100	0.017226529
CTNNB1	ENSG00000168036	ENST00000453024.6	1526	1145	124	0.018521285
CTNNB1	ENSG00000168036	ENST00000642248.1	1451	749	135	0.024120064
CTNNB1	ENSG00000168036	ENST00000642315.1	1445	1162	127	0.021605988
CTNNB1	ENSG00000168036	ENST00000642426.1	1360	1101	130	0.019368296
CTNNB1	ENSG00000168036	ENST00000642836.1	1616	670	134	0.022862993
CTNNB1	ENSG00000168036	ENST00000642886.1	1519	728	154	0.023634131
CTNNB1	ENSG00000168036	ENST00000642986.1	1649	827	140	0.020734597
CTNNB1	ENSG00000168036	ENST00000642992.1	1567	728	147	0.025472189
CTNNB1	ENSG00000168036	ENST00000643031.1	1633	850	143	0.017407182
CTNNB1	ENSG00000168036	ENST00000643297.1	1641	808	139	0.022760766
CTNNB1	ENSG00000168036	ENST00000643541.1	1777	941	182	0.031438936
CTNNB1	ENSG00000168036	ENST00000643977.1	1518	753	151	0.023191522
CTNNB1	ENSG00000168036	ENST00000643992.1	1429	1334	151	0.023234344
CTNNB1	ENSG00000168036	ENST00000644138.1	1388	1334	149	0.025
CTNNB1	ENSG00000168036	ENST00000644524.1	1694	1073	142	0.024080041
CTNNB1	ENSG00000168036	ENST00000644678.1	1660	833	136	0.021095083
CTNNB1	ENSG00000168036	ENST00000644867.1	1543	701	148	0.02263343
CTNNB1	ENSG00000168036	ENST00000644873.1	1543	693	135	0.020769231
CTNNB1	ENSG00000168036	ENST00000645210.1	1684	1063	194	0.033219178
CTNNB1	ENSG00000168036	ENST00000645276.1	1563	850	143	0.021989851
CTNNB1	ENSG00000168036	ENST00000645320.1	2367	978	97	0.016209893
CTNNB1	ENSG00000168036	ENST00000645493.1	1598	810	137	0.021102896
CTNNB1	ENSG00000168036	ENST00000645900.1	1642	801	135	0.020227749
CTNNB1	ENSG00000168036	ENST00000645982.1	1389	1078	121	0.018239373
CTNNB1	ENSG00000168036	ENST00000646116.1	1385	682	102	0.015890326
CTNNB1	ENSG00000168036	ENST00000646174.1	1466	676	127	0.020680671
CTNNB1	ENSG00000168036	ENST00000646369.1	1303	1104	128	0.019783617
CTNNB1	ENSG00000168036	ENST00000646381.1	1707	693	135	0.024055595
CTNNB1	ENSG00000168036	ENST00000646725.1	1372	755	135	0.020218661
CTNNB1	ENSG00000168036	ENST00000647264.1	1497	1088	120	0.019598236
CTNNB1	ENSG00000168036	ENST00000647390.1	1392	1165	150	0.023173181
CTNND1	ENSG00000198561	ENST00000358694.10	3067	743	70	0.022385673
CTNND1	ENSG00000198561	ENST00000361332.8	3147	758	71	0.022582697
CTNND1	ENSG00000198561	ENST00000361391.10	3116	392	64	0.020356234
CTNND1	ENSG00000198561	ENST00000361796.9	3113	437	55	0.017438174
CTNND1	ENSG00000198561	ENST00000399050.8	3156	725	69	0.021870048
CTNND1	ENSG00000198561	ENST00000415361.6	2916	3	1	0.000337724
CTNND1	ENSG00000198561	ENST00000426142.6	2900	411	56	0.018874284
CTNND1	ENSG00000198561	ENST00000428599.6	3008	617	60	0.020046776
CTNND1	ENSG00000198561	ENST00000524630.5	3273	401	55	0.021317829
CTNND1	ENSG00000198561	ENST00000525902.5	2492	345	51	0.018667643
CTNND1	ENSG00000198561	ENST00000526357.5	2997	541	55	0.018431635
CTNND1	ENSG00000198561	ENST00000526772.5	2483	337	49	0.018008085
CTNND1	ENSG00000198561	ENST00000526938.5	1744	1449	146	0.064204046
CTNND1	ENSG00000198561	ENST00000527467.5	2535	238	43	0.015733626
CTNND1	ENSG00000198561	ENST00000528232.5	2872	399	53	0.017905405
CTNND1	ENSG00000198561	ENST00000528621.5	2953	456	61	0.020449212
CTNND1	ENSG00000198561	ENST00000529526.5	3049	689	57	0.01818762
CTNND1	ENSG00000198561	ENST00000529873.5	2965	3	1	0.000335121
CTNND1	ENSG00000198561	ENST00000529919.5	2390	211	29	0.012911843
CTNND1	ENSG00000198561	ENST00000529986.5	2863	417	55	0.01865039
CTNND1	ENSG00000198561	ENST00000530094.5	2907	4	1	0.000338983
CTNND1	ENSG00000198561	ENST00000530748.5	2962	507	63	0.021042084
CTNND1	ENSG00000198561	ENST00000531014.5	2526	280	47	0.017266716
CTNND1	ENSG00000198561	ENST00000532245.5	2827	536	65	0.022679693
CTNND1	ENSG00000198561	ENST00000532463.5	2874	403	55	0.018625127
CTNND1	ENSG00000198561	ENST00000532649.5	3013	612	59	0.018922386
CTNND1	ENSG00000198561	ENST00000532787.5	2875	581	55	0.018644068
CTNND1	ENSG00000198561	ENST00000532844.5	3006	519	56	0.01869783
CTNND1	ENSG00000198561	ENST00000533667.5	2495	360	52	0.0191036
CTNND1	ENSG00000198561	ENST00000534579.5	3012	601	59	0.018922386
CUL1	ENSG00000055130	ENST00000325222.8	1532	639	59	0.02265745
CUL1	ENSG00000055130	ENST00000409469.5	1428	393	43	0.018447018
CUL1	ENSG00000055130	ENST00000602748.5	1527	701	61	0.024034673
CUL3	ENSG00000036257	ENST00000264414.8	3122	25	8	0.001547688
CUL3	ENSG00000036257	ENST00000344951.8	3048	57	10	0.002066543
CUL3	ENSG00000036257	ENST00000409096.5	1350	512	76	0.019427403
CUL3	ENSG00000036257	ENST00000409777.5	1573	3021	374	0.083631485
CUL3	ENSG00000036257	ENST00000617432.4	713	1510	177	0.083648393
CYLD	ENSG00000083799	ENST00000311559.13	2685	2251	271	0.036152615
CYLD	ENSG00000083799	ENST00000398568.6	1768	1562	204	0.02978537
CYLD	ENSG00000083799	ENST00000427738.7	4251	687	133	0.016484879
CYLD	ENSG00000083799	ENST00000564326.5	1629	925	165	0.024715398
CYLD	ENSG00000083799	ENST00000566206.5	1552	988	146	0.022791133
CYLD	ENSG00000083799	ENST00000568704.2	1646	2552	225	0.035427492
CYLD	ENSG00000083799	ENST00000569418.5	1756	1965	213	0.031383527
CYSLTR2	ENSG00000152207	ENST00000614739.4	954	73	16	0.011958146
DACH1	ENSG00000276644	ENST00000611519.4	2390	335	53	0.050766284
DACH1	ENSG00000276644	ENST00000613252.4	2612	300	43	0.040262172
DACH1	ENSG00000276644	ENST00000620444.4	2309	216	47	0.067431851
DAZAP1	ENSG00000071626	ENST00000233078.8	1080	10396	1007	0.09408577
DAZAP1	ENSG00000071626	ENST00000336761.10	1145	8523	970	0.090224165
DAZAP1	ENSG00000071626	ENST00000587079.5	1043	7647	951	0.089028272
DAZAP1	ENSG00000071626	ENST00000592522.5	1078	10386	1002	0.093618612
DCST2	ENSG00000163354	ENST00000292176.2	1064	292	36	0.061433447
DDX3X	ENSG00000215301	ENST00000399959.7	2316	2725	567	0.025707291
DDX3X	ENSG00000215301	ENST00000441189.4	2061	3514	650	0.032049702
DDX3X	ENSG00000215301	ENST00000457138.7	2393	2631	561	0.026158724
DDX3X	ENSG00000215301	ENST00000625837.2	1485	4097	540	0.043168918
DDX3X	ENSG00000215301	ENST00000626301.2	1457	2924	358	0.030241595
DDX3X	ENSG00000215301	ENST00000629496.3	2518	3723	654	0.029191216
DDX3X	ENSG00000215301	ENST00000642322.1	2136	4024	720	0.04099294
DDX3X	ENSG00000215301	ENST00000642424.1	2894	2507	322	0.019403435
DDX3X	ENSG00000215301	ENST00000643821.1	717	508	106	0.013518684
DDX3X	ENSG00000215301	ENST00000644073.1	2174	4673	699	0.037933467
DDX3X	ENSG00000215301	ENST00000644074.1	2310	2829	575	0.026074732
DDX3X	ENSG00000215301	ENST00000644109.1	2204	3929	566	0.027438433
DDX3X	ENSG00000215301	ENST00000644513.1	2122	3735	638	0.030988926
DDX3X	ENSG00000215301	ENST00000644677.1	2228	3297	542	0.031465893
DDX3X	ENSG00000215301	ENST00000644876.1	3453	4528	599	0.026574978
DDX3X	ENSG00000215301	ENST00000646107.1	2115	2855	562	0.037196373
DDX3X	ENSG00000215301	ENST00000646122.1	2217	2968	561	0.027202638
DDX3X	ENSG00000215301	ENST00000646319.1	2277	3296	631	0.028621972
DDX3X	ENSG00000215301	ENST00000646627.1	1234	2455	325	0.035360679
DDX3X	ENSG00000215301	ENST00000646679.1	2346	3226	620	0.038039144
DHX9	ENSG00000135829	ENST00000367549.3	2120	2505	276	0.028269999
DIAPH2	ENSG00000147202	ENST00000324765.12	4666	329	68	0.006956522
DIAPH2	ENSG00000147202	ENST00000355827.8	1891	3277	206	0.023795772
DIAPH2	ENSG00000147202	ENST00000373049.8	1865	3261	244	0.028260366
DIAPH2	ENSG00000147202	ENST00000373061.7	2491	4426	362	0.039723472
DICER1	ENSG00000100697	ENST00000343455.7	5138	539	74	0.012975627
DICER1	ENSG00000100697	ENST00000393063.5	5110	502	72	0.013493253
DICER1	ENSG00000100697	ENST00000526495.5	5165	475	79	0.013942817
DICER1	ENSG00000100697	ENST00000527414.5	3089	370	59	0.018317293
DICER1	ENSG00000100697	ENST00000541352.5	2810	545	84	0.02902557
DICER1	ENSG00000100697	ENST00000556045.5	1388	547	102	0.066363045
DMD	ENSG00000198947	ENST00000288447.8	1466	2	1	0.008849558
DMD	ENSG00000198947	ENST00000343523.6	4072	2	1	0.032258065
DMD	ENSG00000198947	ENST00000357033.8	12388	3	1	0.006622517
DMD	ENSG00000198947	ENST00000359836.5	5788	2	1	0.026315789
DMD	ENSG00000198947	ENST00000361471.8	311	29	7	0.333333333
DMD	ENSG00000198947	ENST00000378677.6	12364	3	1	0.006849315
DMD	ENSG00000198947	ENST00000378680.6	332	27	7	0.333333333
DMD	ENSG00000198947	ENST00000378702.8	286	17	6	0.285714286
DMD	ENSG00000198947	ENST00000378707.7	5859	2	1	0.026315789
DMD	ENSG00000198947	ENST00000378723.7	3013	6	1	0.04
DMD	ENSG00000198947	ENST00000474231.5	3147	15	5	0.147058824
DMD	ENSG00000198947	ENST00000541735.5	5529	2	1	0.026315789
DMD	ENSG00000198947	ENST00000619831.4	12166	3	1	0.006849315
DMD	ENSG00000198947	ENST00000620040.4	12178	3	1	0.006622517
DNMT3A	ENSG00000119772	ENST00000264709.7	3954	1057	182	0.048533333
DNMT3A	ENSG00000119772	ENST00000321117.9	2139	1310	104	0.02857928
DNMT3A	ENSG00000119772	ENST00000380746.8	1794	608	79	0.024420402
DNMT3A	ENSG00000119772	ENST00000402667.1	1150	1138	98	0.04516129
EEF1A1	ENSG00000156508	ENST00000309268.10	1151	339067	51533	0.030088503
EEF1A1	ENSG00000156508	ENST00000316292.13	2220	771710	71278	0.041564521
EEF1A1	ENSG00000156508	ENST00000331523.6	961	397876	49005	0.028862906
EEF1A1	ENSG00000156508	ENST00000610520.4	1723	714	118	6.88E-05
EEF1A1	ENSG00000156508	ENST00000615060.4	1754	579	99	5.78E-05
EEF2	ENSG00000167658	ENST00000309311.6	1582	105853	21071	0.112634572
EGR3	ENSG00000179388	ENST00000317216.2	2325	24	2	0.005128205
EGR3	ENSG00000179388	ENST00000519492.1	771	27	1	0.002923977
EGR3	ENSG00000179388	ENST00000522910.1	702	9	1	0.003030303
EIF1AX	ENSG00000173674	ENST00000379607.9	2213	785	134	0.005935507
EIF1AX-AS1	ENSG00000225037	ENST00000379593.1	382	16162	1749	0.095069848
ELF3	ENSG00000163435	ENST00000359651.7	3295	8	1	0.005208333
ELF3	ENSG00000163435	ENST00000367283.7	1054	18	2	0.011049724
ELF3	ENSG00000163435	ENST00000367284.9	1247	2	2	0.010989011
ELOC	ENSG00000154582	ENST00000284811.12	341	19865	5120	0.487479768
ELOC	ENSG00000154582	ENST00000518127.5	971	260	52	0.004961832
ELOC	ENSG00000154582	ENST00000519487.5	407	4366	1978	0.192768736
ELOC	ENSG00000154582	ENST00000520210.1	725	301	61	0.005861439
ELOC	ENSG00000154582	ENST00000520242.5	786	421	85	0.00798272
ELOC	ENSG00000154582	ENST00000522337.5	408	85745	8198	0.772812971
ELOC	ENSG00000154582	ENST00000523815.5	359	84638	8260	0.771746239
ELOC	ENSG00000154582	ENST00000602840.5	642	6	2	0.000194856
ELOC	ENSG00000154582	ENST00000622804.1	988	275	61	0.00573039
EP300	ENSG00000100393	ENST00000263253.8	4793	1086	115	0.018147388
EPAS1	ENSG00000116016	ENST00000263734.4	3403	18	2	0.013513514
EPHA2	ENSG00000142627	ENST00000358432.7	197	16	1	0.012195122
ERBB2	ENSG00000141736	ENST00000269571.9	2645	38	5	0.026455026
ERBB2	ENSG00000141736	ENST00000406381.6	2567	26	3	0.015228426
ERBB2	ENSG00000141736	ENST00000445658.6	1866	26	4	0.023952096
ERBB2	ENSG00000141736	ENST00000541774.5	2441	38	5	0.026315789
ERBB2	ENSG00000141736	ENST00000578199.5	1323	16	1	0.005319149
ERBB2	ENSG00000141736	ENST00000584450.5	2242	12	2	0.011764706
ERBB2	ENSG00000141736	ENST00000584601.5	2654	18	2	0.002406739
ERBB3	ENSG00000065361	ENST00000267101.7	2107	4	1	0.003154574
ERBB3	ENSG00000065361	ENST00000411731.6	368	5	1	0.003378378
ERBB3	ENSG00000065361	ENST00000415288.6	1457	2	1	0.003194888
ERBB3	ENSG00000065361	ENST00000549832.1	591	3	1	0.003215434
ERBB3	ENSG00000065361	ENST00000553131.5	1208	9	1	0.003246753
ERCC2	ENSG00000104884	ENST00000391944.7	1167	1483	107	0.04328479
ERCC2	ENSG00000104884	ENST00000391945.9	2061	2253	214	0.083074534
ERCC2	ENSG00000104884	ENST00000485403.6	769	847	80	0.044052863
ESR1	ENSG00000091831	ENST00000206249.7	3367	1	1	0.015151515
ESR1	ENSG00000091831	ENST00000338799.9	2283	3	1	0.016949153
ESR1	ENSG00000091831	ENST00000406599.5	317	4	4	0.075471698
ESR1	ENSG00000091831	ENST00000427531.6	897	2	1	0.013888889
ESR1	ENSG00000091831	ENST00000440973.5	3225	3	1	0.007518797
ESR1	ENSG00000091831	ENST00000443427.5	3266	1	1	0.015151515
ESR1	ENSG00000091831	ENST00000456483.3	411	1	1	0.016949153
EZH2	ENSG00000106462	ENST00000320356.6	1319	1815	155	0.035607627
EZH2	ENSG00000106462	ENST00000350995.6	1238	689	98	0.022934706
EZH2	ENSG00000106462	ENST00000460911.5	1295	1836	144	0.033195021
EZH2	ENSG00000106462	ENST00000476773.5	1286	2131	307	0.073112646
EZH2	ENSG00000106462	ENST00000478654.5	1261	730	173	0.039788408
EZH2	ENSG00000106462	ENST00000483967.5	1233	731	146	0.03420806
EZH2	ENSG00000106462	ENST00000617797.1	1254	528	54	0.023215821
FAM9C	ENSG00000187268	ENST00000380633.1	247	4346912	348482	0.922659409
FBXW7	ENSG00000109670	ENST00000263981.9	1927	999	176	0.104949314
FBXW7	ENSG00000109670	ENST00000281708.9	2448	550	63	0.021077283
FBXW7	ENSG00000109670	ENST00000296555.10	1858	1118	185	0.106077982
FBXW7	ENSG00000109670	ENST00000393956.8	1825	1255	196	0.116945107
FBXW7	ENSG00000109670	ENST00000603548.6	2785	614	73	0.024480215
FBXW7	ENSG00000109670	ENST00000603841.1	1130	713	103	0.075347476
FBXW7	ENSG00000109670	ENST00000604872.6	460	635	91	0.146302251
FGFR1	ENSG00000077782	ENST00000326324.10	1140	4	1	0.007092199
FGFR1	ENSG00000077782	ENST00000335922.9	1453	6	1	0.007042254
FGFR1	ENSG00000077782	ENST00000341462.8	3878	3	2	0.012345679
FGFR1	ENSG00000077782	ENST00000356207.9	1146	4	1	0.007092199
FGFR1	ENSG00000077782	ENST00000397091.9	3536	6	2	0.012345679
FGFR1	ENSG00000077782	ENST00000397103.5	2153	20	2	0.017094017
FGFR1	ENSG00000077782	ENST00000397108.8	914	4	1	0.008474576
FGFR1	ENSG00000077782	ENST00000397113.6	2652	1	1	0.008264463
FGFR1	ENSG00000077782	ENST00000425967.7	3454	1	1	0.007092199
FGFR1	ENSG00000077782	ENST00000447712.6	3724	3	2	0.012345679
FGFR1	ENSG00000077782	ENST00000532791.5	3503	3	2	0.012345679
FGFR1	ENSG00000077782	ENST00000619564.3	3336	9	2	0.01242236
FGFR2	ENSG00000066468	ENST00000359354.6	1633	1	1	0.1
FGFR3	ENSG00000068078	ENST00000340107.8	3650	2	2	0.012345679
FGFR3	ENSG00000068078	ENST00000352904.6	8	3	1	0.006535948
FGFR3	ENSG00000068078	ENST00000412135.6	3308	2	2	0.012345679
FGFR3	ENSG00000068078	ENST00000440486.7	3653	2	2	0.012345679
FGFR3	ENSG00000068078	ENST00000481110.6	3578	2	2	0.012345679
FGFR3	ENSG00000068078	ENST00000613647.4	3795	2	2	0.012345679
FLNA	ENSG00000196924	ENST00000360319.9	4139	1490	183	0.007519106
FLNA	ENSG00000196924	ENST00000369850.8	4258	1226	156	0.006399737
FLNA	ENSG00000196924	ENST00000369856.7	4120	1926	177	0.007272877
FLNA	ENSG00000196924	ENST00000422373.5	4243	1410	155	0.006358713
FLNA	ENSG00000196924	ENST00000610817.4	3797	625	97	0.004204777
FLT3	ENSG00000122025	ENST00000241453.11	1921	9177	693	0.023070009
FMOD	ENSG00000122176	ENST00000290551.4	1356	1592	259	0.031539211
FOXA1	ENSG00000129514	ENST00000250448.2	591	9	1	0.011904762
FUBP1	ENSG00000162613	ENST00000370767.5	1262	8712	978	0.073661219
FUBP1	ENSG00000162613	ENST00000370768.6	1189	8218	1187	0.089497097
GADL1	ENSG00000144644	ENST00000359013.4	2302	71	24	0.003737736
GAPLINC	ENSG00000266835	ENST00000472042.1	1107	2869	304	0.300692384
GATA3	ENSG00000107485	ENST00000346208.4	1360	8	2	0.015267176
GATA3	ENSG00000107485	ENST00000379328.8	1584	29	4	0.02962963
GATA3	ENSG00000107485	ENST00000645492.1	1422	37	3	0.02238806
GNA11	ENSG00000088256	ENST00000078429.8	2356	11	2	0.009756098
GNA13	ENSG00000120063	ENST00000439174.6	2461	613	114	0.027436823
GNAQ	ENSG00000156052	ENST00000286548.8	3269	8790	1399	0.109288337
GNAS	ENSG00000087460	ENST00000265620.11	933	41464	2911	0.112164297
GNAS	ENSG00000087460	ENST00000306090.11	238	36824	2929	0.163530791
GNAS	ENSG00000087460	ENST00000306120.3	1867	1	1	0.003115265
GNAS	ENSG00000087460	ENST00000313949.11	1865	31478	2495	0.097697549
GNAS	ENSG00000087460	ENST00000354359.11	987	42271	3086	0.118391775
GNAS	ENSG00000087460	ENST00000371075.7	1837	31277	2485	0.097248855
GNAS	ENSG00000087460	ENST00000371081.5	365	611	123	0.01139522
GNAS	ENSG00000087460	ENST00000371085.7	986	41953	3062	0.117538674
GNAS	ENSG00000087460	ENST00000371095.7	965	47841	3138	0.120789869
GNAS	ENSG00000087460	ENST00000371098.6	1421	563	103	0.009877254
GNAS	ENSG00000087460	ENST00000371099.6	2060	2	1	0.00310559
GNAS	ENSG00000087460	ENST00000371100.8	3307	30366	2515	0.098480695
GNAS	ENSG00000087460	ENST00000371102.8	2743	27651	2613	0.102607398
GPS2	ENSG00000132522	ENST00000380728.6	689	13418	981	0.135161201
GPS2	ENSG00000132522	ENST00000389167.9	685	13823	977	0.135826498
GRWD1	ENSG00000105447	ENST00000263269.3	3928	2	1	0.002358491
GTF2I	ENSG00000263001	ENST00000443166.5	489	1482	260	0.06470881
GTF2I	ENSG00000263001	ENST00000573035.5	2274	1875	250	0.018770178
GTF2I	ENSG00000263001	ENST00000614986.4	2207	3161	276	0.020773747
GTF2I	ENSG00000263001	ENST00000620879.4	2176	2883	264	0.019936565
GTF2I	ENSG00000263001	ENST00000621734.4	2206	3122	280	0.021106588
H3F3A	ENSG00000163041	ENST00000366814.3	931	695	105	0.000648813
H3F3A	ENSG00000163041	ENST00000366815.7	544	87135	17181	0.092370968
H3F3A	ENSG00000163041	ENST00000366816.5	399	1340856	139392	0.779470891
HCG9	ENSG00000204625	ENST00000638375.1	487	103737	16719	0.072325588
HFE	ENSG00000010704	ENST00000343677.3	321	41704	15893	0.482644478
HGF	ENSG00000019991	ENST00000222390.10	2993	28	6	0.003919007
HGF	ENSG00000019991	ENST00000354224.10	712	20	5	0.004032258
HGF	ENSG00000019991	ENST00000423064.7	1010	191	24	0.017429194
HGF	ENSG00000019991	ENST00000444829.7	600	358	41	0.031660232
HGF	ENSG00000019991	ENST00000453411.6	572	359	40	0.030911901
HGF	ENSG00000019991	ENST00000457544.7	1351	96	12	0.008403361
HGF	ENSG00000019991	ENST00000465234.2	433	1168	133	0.105221519
HGF	ENSG00000019991	ENST00000643024.1	1275	7	5	0.003974563
HGF	ENSG00000019991	ENST00000644543.1	2918	15	5	0.003267974
HIST1H2BD	ENSG00000158373	ENST00000304218.5	377	29988	10311	0.27736382
HJV	ENSG00000168509	ENST00000425134.2	612	34363	2820	0.205016358
HLA-A	ENSG00000206503	ENST00000376802.2	667	173903	16412	0.067982801
HLA-A	ENSG00000206503	ENST00000376806.9	927	175440	13221	0.054503855
HLA-A	ENSG00000206503	ENST00000376809.9	805	115851	14931	0.061575197
HLA-A	ENSG00000206503	ENST00000396634.5	934	162008	13676	0.056379602
HLA-B	ENSG00000234745	ENST00000412585.6	773	111790	17467	0.0544846
HLA-B	ENSG00000234745	ENST00000639848.1	544	164184	17258	0.056659958
HLA-B	ENSG00000234745	ENST00000640094.1	73	216972	24008	0.44562413
HLA-B	ENSG00000234745	ENST00000640615.1	120	236135	22098	0.3378021
HPRT1	ENSG00000165704	ENST00000370800.4	575	633	59	0.032152589
HRAS	ENSG00000174775	ENST00000311189.7	447	2120	222	0.126784694
HRAS	ENSG00000174775	ENST00000397594.5	549	629	54	0.032200358
HRAS	ENSG00000174775	ENST00000397596.6	550	1121	140	0.082840237
HRAS	ENSG00000174775	ENST00000417302.5	616	1976	145	0.082715345
HRAS	ENSG00000174775	ENST00000451590.5	575	932	144	0.082191781
HUWE1	ENSG00000086758	ENST00000262854.10	7369	463	43	0.005072549
HUWE1	ENSG00000086758	ENST00000342160.7	7398	375	39	0.004832714
HUWE1	ENSG00000086758	ENST00000612484.4	7155	244	33	0.004783302
IDH1	ENSG00000138413	ENST00000345146.6	1191	3711	376	0.03320968
IDH1	ENSG00000138413	ENST00000415913.5	1220	4359	380	0.033634272
IDH1	ENSG00000138413	ENST00000446179.5	1149	3751	407	0.036219632
IDH2	ENSG00000182054	ENST00000330062.7	1347	12635	1000	0.043010753
IDH2	ENSG00000182054	ENST00000559482.5	639	11013	1242	0.05569257
IDH2-DT	ENSG00000259685	ENST00000540499.2	726	8743	894	0.043255274
IL6ST	ENSG00000134352	ENST00000336909.9	4386	57	12	0.009852217
IL6ST	ENSG00000134352	ENST00000381286.7	100	63	16	0.030769231
IL6ST	ENSG00000134352	ENST00000381287.8	4332	90	15	0.012366035
IL6ST	ENSG00000134352	ENST00000381293.6	306	319	26	0.042276423
IL6ST	ENSG00000134352	ENST00000381294.7	1287	184	28	0.035578145
IL6ST	ENSG00000134352	ENST00000381298.6	4527	60	17	0.005851979
IL6ST	ENSG00000134352	ENST00000502326.7	1503	271	26	0.010475423
IL6ST	ENSG00000134352	ENST00000522633.2	939	182	26	0.045217391
IL7R	ENSG00000168685	ENST00000303115.7	2039	25	7	0.01897019
IL7R	ENSG00000168685	ENST00000506850.5	434	118	64	0.19047619
IL7R	ENSG00000168685	ENST00000511982.1	234	3396	309	0.930722892
INPPL1	ENSG00000165458	ENST00000298229.6	2366	1398	146	0.044296117
INPPL1	ENSG00000165458	ENST00000538751.5	2328	1681	151	0.047529116
INPPL1	ENSG00000165458	ENST00000541756.5	2324	1728	152	0.047843878
IRF2	ENSG00000168310	ENST00000393593.7	1151	708	121	0.029269473
IRF6	ENSG00000117595	ENST00000367021.7	2188	4	1	0.027777778
IRF6	ENSG00000117595	ENST00000542854.5	2129	3	1	0.027777778
JAK1	ENSG00000162434	ENST00000342505.4	2523	1514	158	0.014036958
JAK2	ENSG00000096968	ENST00000381652.3	2642	510	67	0.013091051
JAK3	ENSG00000105639	ENST00000458235.5	2716	176	25	0.01227295
JAK3	ENSG00000105639	ENST00000527670.5	1998	147	21	0.01606733
JAK3	ENSG00000105639	ENST00000534444.1	1717	331	37	0.030679934
KANSL1	ENSG00000120071	ENST00000262419.10	2654	829	114	0.013652695
KANSL1	ENSG00000120071	ENST00000432791.6	2671	837	111	0.012242197
KANSL1	ENSG00000120071	ENST00000572904.6	2486	1215	112	0.012910663
KANSL1	ENSG00000120071	ENST00000574590.6	2573	727	113	0.01240259
KANSL1	ENSG00000120071	ENST00000575318.6	2467	831	128	0.014112459
KANSL1	ENSG00000120071	ENST00000638275.1	2676	1031	142	0.015611258
KDM5C	ENSG00000126012	ENST00000375379.7	2622	287	34	0.016940708
KDM5C	ENSG00000126012	ENST00000375383.7	2561	259	39	0.019451372
KDM5C	ENSG00000126012	ENST00000375401.7	3015	300	38	0.014531549
KDM5C	ENSG00000126012	ENST00000404049.7	2838	309	43	0.016481411
KDM5C	ENSG00000126012	ENST00000452825.7	3048	171	29	0.01124903
KDM6A	ENSG00000147050	ENST00000377967.8	2717	414	55	0.013008515
KDM6A	ENSG00000147050	ENST00000382899.8	2893	159	31	0.006632435
KDM6A	ENSG00000147050	ENST00000536777.5	2815	452	62	0.013279075
KDM6A	ENSG00000147050	ENST00000543216.5	2826	351	56	0.01203266
KDM6A	ENSG00000147050	ENST00000611820.4	2960	261	49	0.010476801
KDM6A	ENSG00000147050	ENST00000621147.4	1438	237	40	0.013050571
KEAP1	ENSG00000079999	ENST00000171111.9	1477	427	61	0.019664732
KEAP1	ENSG00000079999	ENST00000393623.6	1324	457	74	0.023619534
KEL	ENSG00000197993	ENST00000355265.6	1903	26	2	0.086956522
KIT	ENSG00000157404	ENST00000288135.5	2593	991	80	0.02579813
KLF5	ENSG00000102554	ENST00000377687.5	1821	7	3	0.01863354
KLF5	ENSG00000102554	ENST00000539231.5	1602	29	2	0.028985507
KMT2A	ENSG00000118058	ENST00000389506.9	6827	132	28	0.006357856
KMT2A	ENSG00000118058	ENST00000534358.5	8301	113	21	0.00373599
KMT2B	ENSG00000272333	ENST00000420124.2	4234	231	21	0.002156722
KMT2C	ENSG00000055609	ENST00000262189.10	8429	529	105	0.008687019
KMT2C	ENSG00000055609	ENST00000355193.6	8429	529	105	0.008687019
KMT2D	ENSG00000167548	ENST00000301067.11	9709	217	28	0.005972696
KRAS	ENSG00000133703	ENST00000256078.8	559	193	30	0.00486697
KRAS	ENSG00000133703	ENST00000311936.7	2882	406	72	0.008876834
KRAS	ENSG00000133703	ENST00000557334.5	526	6803	1008	0.162895928
KRT222	ENSG00000213424	ENST00000394052.4	777	3	1	0.001464129
LATS1	ENSG00000131023	ENST00000253339.9	2128	379	76	0.041781198
LATS1	ENSG00000131023	ENST00000392273.7	1283	353	48	0.017705644
LATS1	ENSG00000131023	ENST00000543571.5	3758	569	90	0.027388923
LATS2	ENSG00000150457	ENST00000382592.4	2755	398	85	0.018039049
LEMD2	ENSG00000161904	ENST00000293760.9	1473	512	79	0.059309309
LEMD2	ENSG00000161904	ENST00000508327.5	653	621	61	0.131182796
LEMD2	ENSG00000161904	ENST00000614475.4	1441	487	74	0.055555556
LINC01126	ENSG00000279873	ENST00000282388.3	1848	13340	2723	0.036135625
LINC01285	ENSG00000203650	ENST00000310164.2	1262	14	1	0.007874016
LINC01703	ENSG00000225518	ENST00000366813.1	654	338501	77065	0.417361683
LINC02422	ENSG00000255760	ENST00000340398.4	528	207	150	0.022627847
LZTR1	ENSG00000099949	ENST00000215739.12	2286	644	68	0.03437816
LZTR1	ENSG00000099949	ENST00000646124.1	2140	839	88	0.051252184
MACF1	ENSG00000127603	ENST00000289893.8	9570	772	56	0.003825137
MACF1	ENSG00000127603	ENST00000361689.6	8819	347	48	0.002733174
MACF1	ENSG00000127603	ENST00000372915.7	11787	634	91	0.00456392
MACF1	ENSG00000127603	ENST00000484793.5	405	1	1	0.004273504
MACF1	ENSG00000127603	ENST00000564288.5	12414	679	115	0.005008275
MACF1	ENSG00000127603	ENST00000567887.5	12262	1088	119	0.005824482
MACF1	ENSG00000127603	ENST00000602421.5	710	4	1	0.004132231
MACF1	ENSG00000127603	ENST00000641012.1	2142	2	2	0.003642987
MAP2K1	ENSG00000169032	ENST00000307102.9	1705	2162	309	0.060552616
MAP2K4	ENSG00000065559	ENST00000353533.9	1911	43	8	0.004454343
MAP2K4	ENSG00000065559	ENST00000415385.7	1923	42	7	0.003846154
MAP3K1	ENSG00000095015	ENST00000399503.3	3505	320	68	0.01745828
MAP3K4	ENSG00000085511	ENST00000348824.11	2647	170	15	0.00718735
MAP3K4	ENSG00000085511	ENST00000366919.6	2698	203	17	0.008068344
MAP3K4	ENSG00000085511	ENST00000366920.6	2722	190	15	0.007180469
MAP3K4	ENSG00000085511	ENST00000392142.8	2745	191	16	0.007637232
MAPK1	ENSG00000100030	ENST00000215832.10	4347	1495	210	0.03440367
MAPK1	ENSG00000100030	ENST00000398822.7	743	1446	127	0.040037831
MAX	ENSG00000125952	ENST00000246163.2	448	2788	632	0.062568063
MAX	ENSG00000125952	ENST00000284165.10	1577	408	57	0.004690972
MAX	ENSG00000125952	ENST00000341653.6	165	69148	6854	0.68567427
MAX	ENSG00000125952	ENST00000358402.8	986	3444	428	0.035729193
MAX	ENSG00000125952	ENST00000358664.8	773	2862	463	0.039827957
MAX	ENSG00000125952	ENST00000555419.5	382	2819	528	0.049773756
MAX	ENSG00000125952	ENST00000555667.5	287	55935	6735	0.664070203
MAX	ENSG00000125952	ENST00000555932.5	836	2546	393	0.035215054
MAX	ENSG00000125952	ENST00000556443.5	292	55492	6688	0.662571825
MAX	ENSG00000125952	ENST00000556979.5	307	71674	6796	0.665426417
MAX	ENSG00000125952	ENST00000557277.5	364	22420	3236	0.321414382
MAX	ENSG00000125952	ENST00000557746.5	285	56027	6743	0.665778041
MAX	ENSG00000125952	ENST00000618858.4	1070	2314	360	0.029774212
MED12	ENSG00000184634	ENST00000333646.10	3488	260	38	0.014768752
MED12	ENSG00000184634	ENST00000374080.7	3397	256	35	0.013661202
MED12	ENSG00000184634	ENST00000374102.5	3413	264	37	0.014436208
MEN1	ENSG00000133895	ENST00000312049.10	1380	400	50	0.031887755
MEN1	ENSG00000133895	ENST00000315422.8	1574	431	52	0.032418953
MEN1	ENSG00000133895	ENST00000337652.5	1674	441	46	0.030183727
MEN1	ENSG00000133895	ENST00000377313.5	935	238	26	0.025
MEN1	ENSG00000133895	ENST00000377316.6	1434	430	50	0.031191516
MEN1	ENSG00000133895	ENST00000377321.5	1307	519	39	0.02443609
MEN1	ENSG00000133895	ENST00000377326.7	1575	430	52	0.032459426
MEN1	ENSG00000133895	ENST00000394374.6	1577	414	50	0.03117207
MEN1	ENSG00000133895	ENST00000394376.5	1597	504	42	0.027559055
MET	ENSG00000105976	ENST00000318493.10	65	1	1	0.014285714
MET	ENSG00000105976	ENST00000397752.7	78	1	1	0.014285714
MGA	ENSG00000174197	ENST00000219905.11	6021	136	24	0.009255688
MGA	ENSG00000174197	ENST00000545763.5	5706	88	13	0.005025126
MGA	ENSG00000174197	ENST00000566586.5	7219	277	26	0.009927453
MGA	ENSG00000174197	ENST00000570161.5	5929	219	33	0.013033175
MGMT	ENSG00000170430	ENST00000306010.7	879	15	2	0.000193069
MLH1	ENSG00000076242	ENST00000231790.6	1399	827	130	0.042961005
MLH1	ENSG00000076242	ENST00000435176.5	1214	717	110	0.035633301
MLH1	ENSG00000076242	ENST00000455445.6	1148	853	132	0.042759961
MLH1	ENSG00000076242	ENST00000458205.6	1304	795	130	0.041467305
MLH1	ENSG00000076242	ENST00000536378.5	1306	807	128	0.042881072
MLH1	ENSG00000076242	ENST00000539477.5	1183	678	113	0.036545925
MRPS33	ENSG00000090263	ENST00000469930.2	590	629	112	0.031085207
MSH2	ENSG00000095002	ENST00000233146.6	1689	985	107	0.043214863
MSH2	ENSG00000095002	ENST00000406134.5	1469	1361	121	0.054529067
MSH2	ENSG00000095002	ENST00000543555.5	1512	481	73	0.029518803
MSH2	ENSG00000095002	ENST00000645506.1	1873	915	105	0.046979866
MSH3	ENSG00000113318	ENST00000265081.6	2046	539	86	0.026259542
MSH6	ENSG00000116062	ENST00000234420.9	3738	2128	185	0.035824942
MSH6	ENSG00000116062	ENST00000538136.1	2027	245	38	0.011938423
MSH6	ENSG00000116062	ENST00000540021.5	1965	273	47	0.013872491
MSH6	ENSG00000116062	ENST00000614496.4	2075	235	45	0.013077594
MSH6	ENSG00000116062	ENST00000616033.4	1709	247	57	0.02210159
MSH6	ENSG00000116062	ENST00000622629.4	2162	210	41	0.011842865
MTOR	ENSG00000198793	ENST00000361445.8	4338	162	16	0.00565971
MTOR	ENSG00000198793	ENST00000376838.5	2009	354	45	0.037220844
MUC6	ENSG00000184956	ENST00000421673.6	5258	8	2	0.003095975
MYC	ENSG00000136997	ENST00000259523.10	1021	6113	833	0.560565276
MYC	ENSG00000136997	ENST00000377970.6	1175	773	102	0.053515215
MYC	ENSG00000136997	ENST00000524013.1	1075	870	115	0.060622035
MYC	ENSG00000136997	ENST00000621592.5	1183	748	101	0.05293501
MYC	ENSG00000136997	ENST00000641036.1	283	2766	571	0.487201365
MYC	ENSG00000136997	ENST00000641252.1	172	165	30	0.25
MYCN	ENSG00000134323	ENST00000281043.3	1301	2228	317	0.187573964
MYD88	ENSG00000172936	ENST00000396334.7	1425	712	121	0.030773143
MYD88	ENSG00000172936	ENST00000417037.6	1435	670	102	0.025940997
MYD88	ENSG00000172936	ENST00000424893.5	639	857	110	0.037839697
MYD88	ENSG00000172936	ENST00000443433.6	457	815	301	0.107041252
MYD88	ENSG00000172936	ENST00000495303.5	488	2681	202	0.070212026
MYH9	ENSG00000100345	ENST00000216181.10	3777	7387	723	0.024789138
MYH9	ENSG00000100345	ENST00000401701.1	394	2410	417	0.055935614
MZT1	ENSG00000204899	ENST00000619232.1	1493	202	23	0.025669643
NCOR1	ENSG00000141027	ENST00000268712.7	5360	798	76	0.004884633
NCOR1	ENSG00000141027	ENST00000395848.5	1553	5603	577	0.053744411
NCOR1	ENSG00000141027	ENST00000395851.5	3975	937	69	0.004833625
NCOR1	ENSG00000141027	ENST00000395857.7	4750	1026	109	0.007297315
NF1	ENSG00000196712	ENST00000356175.7	6181	335	49	0.012976695
NF1	ENSG00000196712	ENST00000358273.8	6212	443	48	0.012241775
NF1	ENSG00000196712	ENST00000431387.8	1444	446	48	0.02364532
NF1	ENSG00000196712	ENST00000487476.5	1132	639	49	0.024173656
NF1	ENSG00000196712	ENST00000490416.2	664	84	15	0.030612245
NF2	ENSG00000186575	ENST00000334961.11	1008	374	35	0.034013605
NF2	ENSG00000186575	ENST00000338641.8	3012	68	8	0.005685856
NF2	ENSG00000186575	ENST00000353887.8	922	335	37	0.035474593
NF2	ENSG00000186575	ENST00000361166.8	918	341	37	0.051317614
NF2	ENSG00000186575	ENST00000361452.8	2942	32	5	0.003581662
NF2	ENSG00000186575	ENST00000361676.8	858	374	35	0.048746518
NF2	ENSG00000186575	ENST00000403435.5	1207	571	40	0.038350911
NF2	ENSG00000186575	ENST00000403999.7	1497	442	45	0.043394407
NF2	ENSG00000186575	ENST00000413209.6	2366	114	14	0.011067194
NFE2L2	ENSG00000116044	ENST00000397062.7	1426	882	112	0.019953679
NFE2L2	ENSG00000116044	ENST00000397063.8	1325	685	126	0.029139685
NFE2L2	ENSG00000116044	ENST00000423513.5	691	118	33	0.011607457
NFE2L2	ENSG00000116044	ENST00000446151.6	1199	848	157	0.039045014
NFE2L2	ENSG00000116044	ENST00000464747.5	1374	849	126	0.027202073
NIPBL	ENSG00000164190	ENST00000282516.12	5192	938	101	0.009465792
NIPBL	ENSG00000164190	ENST00000448238.2	4364	605	98	0.009469514
NONO	ENSG00000147140	ENST00000373978.1	755	676	37	0.037074148
NOTCH1	ENSG00000148400	ENST00000277541.7	4649	170	16	0.013190437
NOTCH2	ENSG00000134250	ENST00000256646.6	5694	116	9	0.0011107
NOTCH2	ENSG00000134250	ENST00000579475.7	1477	152	31	0.007888041
NOTCH2	ENSG00000134250	ENST00000602566.5	2650	93	26	0.00661746
NPM1	ENSG00000181163	ENST00000296930.9	879	101230	7750	0.046240774
NPM1	ENSG00000181163	ENST00000351986.10	618	79450	7181	0.042868827
NPM1	ENSG00000181163	ENST00000393820.2	799	102704	9561	0.059591628
NPM1	ENSG00000181163	ENST00000517671.5	669	112794	7837	0.046826919
NSD1	ENSG00000165671	ENST00000347982.8	3844	292	39	0.009377254
NSD1	ENSG00000165671	ENST00000354179.8	6135	41	14	0.003256571
NSD1	ENSG00000165671	ENST00000439151.6	6446	158	27	0.005830274
NSD1	ENSG00000165671	ENST00000511258.5	404	374	68	0.02588504
NSD2	ENSG00000109685	ENST00000382888.3	1334	670	30	0.043165468
NSD2	ENSG00000109685	ENST00000382891.9	3767	764	65	0.015147984
NSD2	ENSG00000109685	ENST00000382892.6	3853	695	69	0.016005567
NSD2	ENSG00000109685	ENST00000382895.7	3913	632	69	0.015778642
NSD2	ENSG00000109685	ENST00000398261.5	4193	30	4	0.001098599
NSD2	ENSG00000109685	ENST00000420906.6	2554	91	19	0.005292479
NSD2	ENSG00000109685	ENST00000436793.5	417	675	117	0.062167906
NSD2	ENSG00000109685	ENST00000503128.5	4282	25	5	0.001363884
NSD2	ENSG00000109685	ENST00000508803.5	2125	382	40	0.010692328
NSD2	ENSG00000109685	ENST00000514045.5	1982	1525	308	0.089327146
NUP133	ENSG00000069248	ENST00000261396.5	2603	1117	81	0.023971589
NUP93	ENSG00000102900	ENST00000308159.9	1370	1563	123	0.02974607
NUP93	ENSG00000102900	ENST00000542526.5	1510	1670	167	0.061578171
NUP93	ENSG00000102900	ENST00000564887.5	1437	955	107	0.039222874
NUP93	ENSG00000102900	ENST00000569842.5	1417	2147	162	0.039007946
PAX5	ENSG00000196092	ENST00000358127.8	4405	1	1	0.020408163
PAX5	ENSG00000196092	ENST00000377847.6	549	75	6	0.162162162
PAX5	ENSG00000196092	ENST00000377852.6	1072	5	1	0.027027027
PAX5	ENSG00000196092	ENST00000377853.6	1107	7	1	0.027027027
PAX5	ENSG00000196092	ENST00000414447.5	959	36	1	0.03030303
PAX5	ENSG00000196092	ENST00000446742.5	374	95	9	0.243243243
PAX5	ENSG00000196092	ENST00000520154.5	875	7	1	0.027027027
PAX5	ENSG00000196092	ENST00000520281.5	893	18	1	0.03030303
PAX5	ENSG00000196092	ENST00000522003.5	409	95	9	0.243243243
PAX5	ENSG00000196092	ENST00000523145.5	388	75	6	0.162162162
PAX5	ENSG00000196092	ENST00000523241.5	942	5	1	0.027027027
PBRM1	ENSG00000163939	ENST00000296302.11	2572	2442	267	0.037160752
PBRM1	ENSG00000163939	ENST00000337303.8	2412	3560	477	0.066629418
PBRM1	ENSG00000163939	ENST00000356770.8	3761	602	56	0.006484484
PBRM1	ENSG00000163939	ENST00000394830.7	2535	3615	473	0.055250555
PBRM1	ENSG00000163939	ENST00000409057.5	2490	2292	440	0.06140963
PBRM1	ENSG00000163939	ENST00000409114.7	2507	2391	431	0.060002784
PBRM1	ENSG00000163939	ENST00000409767.5	2424	2952	482	0.067290242
PBRM1	ENSG00000163939	ENST00000410007.5	2452	3143	454	0.063381265
PDGFRA	ENSG00000134853	ENST00000257290.9	2364	34	1	0.076923077
PDS5B	ENSG00000083642	ENST00000315596.14	3748	1169	98	0.017721519
PHF6	ENSG00000156531	ENST00000332070.7	2379	254	38	0.013813159
PHF6	ENSG00000156531	ENST00000370799.5	2139	27	4	0.00209205
PHF6	ENSG00000156531	ENST00000370803.7	2247	238	39	0.014181818
PHF6	ENSG00000156531	ENST00000625464.2	2217	277	46	0.016727273
PIK3CA	ENSG00000121879	ENST00000263967.3	4546	52	13	0.006977992
PIK3CA	ENSG00000121879	ENST00000643187.1	2065	424	38	0.023705552
PIK3CB	ENSG00000051382	ENST00000289153.6	2943	1180	92	0.025879044
PIK3CB	ENSG00000051382	ENST00000477593.5	2329	942	48	0.011251758
PIK3CB	ENSG00000051382	ENST00000544716.5	1590	1048	92	0.052843194
PIK3CG	ENSG00000105851	ENST00000359195.3	2688	2617	325	0.078635374
PIK3CG	ENSG00000105851	ENST00000440650.6	1914	512	69	0.019691781
PIK3CG	ENSG00000105851	ENST00000496166.5	2598	1486	197	0.048702101
PIK3R1	ENSG00000145675	ENST00000320694.12	1312	7257	652	0.163367577
PIK3R1	ENSG00000145675	ENST00000336483.9	1219	4794	534	0.138413686
PIK3R1	ENSG00000145675	ENST00000521381.5	3504	3112	423	0.033571429
PIK3R1	ENSG00000145675	ENST00000521657.5	1945	2689	318	0.026564197
PIK3R1	ENSG00000145675	ENST00000523872.1	1236	3179	503	0.129206268
PIK3R2	ENSG00000105647	ENST00000222254.12	2016	672	81	0.029922423
PIK3R2	ENSG00000105647	ENST00000617130.4	1093	511	54	0.040268456
PIK3R2	ENSG00000105647	ENST00000617642.1	723	545	54	0.054545455
PIM1	ENSG00000137193	ENST00000373509.5	1325	3712	703	0.06639592
PLCB4	ENSG00000101333	ENST00000278655.8	2254	3	1	0.020408163
PLCB4	ENSG00000101333	ENST00000378473.7	2443	3	1	0.018181818
PLCB4	ENSG00000101333	ENST00000378493.5	2223	1	1	0.023255814
PLCB4	ENSG00000101333	ENST00000378501.2	2223	1	1	0.023255814
PLCB4	ENSG00000101333	ENST00000414679.6	1736	7	2	0.047619048
PLCG1	ENSG00000124181	ENST00000244007.7	2871	5	1	0.007092199
PLCG1	ENSG00000124181	ENST00000373271.5	3014	16	1	0.007142857
PLXNB2	ENSG00000196576	ENST00000359337.8	3167	750	93	0.017045455
PLXNB2	ENSG00000196576	ENST00000449103.5	3191	720	89	0.016237913
PLXNB2	ENSG00000196576	ENST00000610984.4	1721	2526	277	0.061624027
PLXNB2	ENSG00000196576	ENST00000614805.1	693	1873	242	0.134743875
PMS1	ENSG00000064933	ENST00000374826.8	474	2219	266	0.114754098
PMS1	ENSG00000064933	ENST00000409823.7	1397	330	60	0.019150974
PMS1	ENSG00000064933	ENST00000409985.5	941	21	8	0.003109211
PMS1	ENSG00000064933	ENST00000418224.7	1509	188	52	0.005650331
PMS1	ENSG00000064933	ENST00000432292.7	1617	435	82	0.008869659
PMS1	ENSG00000064933	ENST00000441310.6	1612	459	82	0.0231573
PMS1	ENSG00000064933	ENST00000447232.6	1288	303	52	0.018531718
PMS1	ENSG00000064933	ENST00000618056.4	734	3539	786	0.089664613
PMS1	ENSG00000064933	ENST00000624204.3	1708	306	42	0.004537107
PMS1	ENSG00000064933	ENST00000639501.1	1253	535	56	0.006189213
PMS2	ENSG00000122512	ENST00000265849.11	1427	244	35	0.013714734
PMS2	ENSG00000122512	ENST00000382321.5	693	174	24	0.010416667
PMS2	ENSG00000122512	ENST00000441476.6	1365	243	36	0.014117647
PMS2	ENSG00000122512	ENST00000642292.1	1339	222	36	0.014123186
PMS2	ENSG00000122512	ENST00000642456.1	1382	271	36	0.014145383
PMS2	ENSG00000122512	ENST00000644110.1	1135	148	34	0.01644896
POLE	ENSG00000177084	ENST00000320574.9	3920	70	13	0.007696862
POLE	ENSG00000177084	ENST00000535270.5	3400	130	20	0.014245014
POLQ	ENSG00000051341	ENST00000264233.5	4387	33	7	0.003018542
POLQ	ENSG00000051341	ENST00000621776.4	4527	31	8	0.003261313
POLRMT	ENSG00000099821	ENST00000588649.6	1917	438	41	0.015151515
PPM1D	ENSG00000170836	ENST00000305921.7	2107	359	59	0.02676951
PPM1D	ENSG00000170836	ENST00000629650.2	762	418	56	0.028970512
PPM1F	ENSG00000100034	ENST00000544786.1	475	1295	126	0.040671401
PPP2R1A	ENSG00000105568	ENST00000322088.10	2681	93	12	0.000758821
PPP2R1A	ENSG00000105568	ENST00000462990.5	1366	4682	371	0.02463643
PPP2R1A	ENSG00000105568	ENST00000477989.1	222	92	23	0.002077687
PPP2R1A	ENSG00000105568	ENST00000628959.1	58	58182	7378	0.671765456
PPP6C	ENSG00000119414	ENST00000373547.8	2058	275	34	0.003491477
PPP6C	ENSG00000119414	ENST00000415905.5	2086	312	33	0.003398908
PPP6C	ENSG00000119414	ENST00000451402.5	2174	197	28	0.002828854
PRKAR1A	ENSG00000108946	ENST00000358598.6	1788	2426	343	0.030925976
PRKAR1A	ENSG00000108946	ENST00000392711.5	2163	1866	363	0.028600693
PRKAR1A	ENSG00000108946	ENST00000536854.6	1848	1533	257	0.020158444
PRKAR1A	ENSG00000108946	ENST00000586397.5	970	2336	292	0.036071649
PRKAR1A	ENSG00000108946	ENST00000588188.6	572	2764	298	0.039575033
PRKAR1A	ENSG00000108946	ENST00000589228.5	2123	2046	349	0.027612944
PSIP1	ENSG00000164985	ENST00000380715.5	983	4493	559	0.066914053
PSIP1	ENSG00000164985	ENST00000380716.8	944	3548	359	0.043128304
PSIP1	ENSG00000164985	ENST00000380733.8	1695	2042	308	0.030485994
PSIP1	ENSG00000164985	ENST00000380738.8	1682	2195	306	0.03029403
PSIP1	ENSG00000164985	ENST00000397519.6	832	4554	649	0.080341669
PTCH1	ENSG00000185920	ENST00000331920.10	911	1	1	0.142857143
PTCH1	ENSG00000185920	ENST00000375274.6	579	17	1	0.142857143
PTCH1	ENSG00000185920	ENST00000418258.5	673	1	1	0.142857143
PTCH1	ENSG00000185920	ENST00000421141.5	517	1	1	0.142857143
PTCH1	ENSG00000185920	ENST00000429896.6	599	1	1	0.142857143
PTCH1	ENSG00000185920	ENST00000430669.6	999	1	1	0.142857143
PTCH1	ENSG00000185920	ENST00000437951.5	907	1	1	0.142857143
PTCH1	ENSG00000185920	ENST00000468211.6	802	20	1	0.2
PTEN	ENSG00000171862	ENST00000371953.7	4513	671	116	0.01203944
PTMA	ENSG00000187514	ENST00000341369.11	606	544704	93258	0.122162503
PTMA	ENSG00000187514	ENST00000409115.7	610	544704	93258	0.122164104
PTMA	ENSG00000187514	ENST00000409321.5	367	1206472	205923	0.282102918
PTMA	ENSG00000187514	ENST00000409683.5	466	799491	80828	0.10658122
PTMA	ENSG00000187514	ENST00000410064.5	407	397	61	8.86E-05
PTPDC1	ENSG00000158079	ENST00000288976.3	2296	188	19	0.065743945
PTPDC1	ENSG00000158079	ENST00000375360.7	2258	100	12	0.018867925
PTPDC1	ENSG00000158079	ENST00000620992.4	2331	206	20	0.068965517
PTPN11	ENSG00000179295	ENST00000351677.6	3050	227	45	0.01054111
PTPN11	ENSG00000179295	ENST00000392597.5	918	795	129	0.051744886
PTPN11	ENSG00000179295	ENST00000635625.1	897	769	77	0.028434269
PTPN11	ENSG00000179295	ENST00000639857.1	400	805	269	0.120304114
PTPRC	ENSG00000081237	ENST00000348564.11	2376	18681	2635	0.059529189
PTPRC	ENSG00000081237	ENST00000367364.5	508	548	124	0.007041854
PTPRC	ENSG00000081237	ENST00000413409.6	669	835	113	0.006357959
PTPRC	ENSG00000081237	ENST00000442510.7	2695	22124	2286	0.049948653
PTPRD	ENSG00000153707	ENST00000355233.9	5714	8	1	0.2
PTPRD	ENSG00000153707	ENST00000356435.9	6935	8	1	0.2
PTPRD	ENSG00000153707	ENST00000381196.8	7373	8	1	0.002702703
PTPRD	ENSG00000153707	ENST00000397611.7	5705	8	1	0.2
PTPRD	ENSG00000153707	ENST00000397617.7	5711	8	1	0.2
PTPRD	ENSG00000153707	ENST00000537002.5	5687	8	1	0.2
PVT1	ENSG00000249859	ENST00000613283.2	682	857	109	0.091750842
QRFP	ENSG00000188710	ENST00000318560.5	2913	154	26	0.029850746
RAC1	ENSG00000136238	ENST00000348035.8	1161	1990	505	0.016896979
RAC1	ENSG00000136238	ENST00000356142.4	453	124	17	0.000605111
RAD21	ENSG00000164754	ENST00000297338.6	1874	13722	1216	0.071015593
RAD21	ENSG00000164754	ENST00000517749.1	501	13713	1462	0.455451713
RAD21	ENSG00000164754	ENST00000518055.1	448	18397	1340	0.261310452
RAD21	ENSG00000164754	ENST00000523986.5	1253	915	202	0.032387366
RAF1	ENSG00000132155	ENST00000251849.8	1650	1556	166	0.028145134
RAF1	ENSG00000132155	ENST00000442415.6	1542	2680	195	0.033470649
RARA	ENSG00000131759	ENST00000254066.9	1207	972	124	0.041209704
RARA	ENSG00000131759	ENST00000394081.7	1142	1339	128	0.112182296
RARA	ENSG00000131759	ENST00000394086.7	1004	886	106	0.067774936
RARA	ENSG00000131759	ENST00000394089.6	1012	1168	116	0.030051813
RARA	ENSG00000131759	ENST00000425707.7	1520	595	86	0.02020202
RASA1	ENSG00000145715	ENST00000274376.10	1876	697	69	0.027143981
RASA1	ENSG00000145715	ENST00000456692.6	1888	708	102	0.036969917
RASA1	ENSG00000145715	ENST00000506290.1	1504	483	84	0.037923251
RASA1	ENSG00000145715	ENST00000512763.5	1530	615	97	0.04411096
RB1	ENSG00000139687	ENST00000267163.5	2396	1063	132	0.009667497
RB1	ENSG00000139687	ENST00000646097.1	316	48021	3978	0.3398838
RBM10	ENSG00000182872	ENST00000329236.8	1600	1334	122	0.033766953
RBM10	ENSG00000182872	ENST00000345781.10	1554	2029	157	0.043108182
RBM10	ENSG00000182872	ENST00000377604.7	1873	1049	73	0.01938911
RBM10	ENSG00000182872	ENST00000628161.2	1552	1970	155	0.042559033
RET	ENSG00000165731	ENST00000340058.5	2449	78	4	0.031007752
RET	ENSG00000165731	ENST00000355710.7	3011	8	3	0.019607843
RET	ENSG00000165731	ENST00000615310.4	2489	3	2	0.013605442
RFC1	ENSG00000035928	ENST00000349703.6	2429	509	54	0.007103394
RFC1	ENSG00000035928	ENST00000381897.5	2443	499	54	0.00710246
RFC1	ENSG00000035928	ENST00000639695.1	433	3401	348	0.159194876
RHEB	ENSG00000106615	ENST00000262187.9	1037	3457	653	0.075815628
RHEB	ENSG00000106615	ENST00000472642.5	450	8320	651	0.08103062
RHEB	ENSG00000106615	ENST00000496004.5	372	22499	3416	0.452210749
RHOA	ENSG00000067560	ENST00000418115.5	1015	43230	6359	0.041373881
RHOA	ENSG00000067560	ENST00000422781.5	480	63579	9962	0.074814503
RHOA	ENSG00000067560	ENST00000454011.6	444	59694	6905	0.049499627
RIT1	ENSG00000143622	ENST00000368322.7	427	1574	237	0.088697605
RIT1	ENSG00000143622	ENST00000368323.7	1722	526	51	0.010123065
RIT1	ENSG00000143622	ENST00000539040.5	459	2402	227	0.064069997
RNF111	ENSG00000157450	ENST00000348370.8	2893	405	50	0.015822785
RNF111	ENSG00000157450	ENST00000557998.5	2401	304	49	0.021519543
RNF111	ENSG00000157450	ENST00000559209.5	2639	433	60	0.0199071
RNF111	ENSG00000157450	ENST00000561186.5	2268	460	53	0.032858029
RNF43	ENSG00000108375	ENST00000407977.6	2916	5	2	0.002304147
RNF43	ENSG00000108375	ENST00000577625.5	1261	16	4	0.037383178
RNF43	ENSG00000108375	ENST00000577716.5	2252	26	2	0.012738854
RNF43	ENSG00000108375	ENST00000581868.1	1261	3	2	0.018348624
RNF43	ENSG00000108375	ENST00000583753.5	1753	3	1	0.006802721
RNF43	ENSG00000108375	ENST00000584437.5	2877	5	3	0.018518519
RP1	ENSG00000104237	ENST00000297316.4	1344	3	2	0.166666667
RPA4	ENSG00000204086	ENST00000373054.5	1688	2682	266	0.031475565
RPL22	ENSG00000116251	ENST00000234875.8	1039	6519	1048	0.003935574
RPL22	ENSG00000116251	ENST00000484532.5	190	1744448	235764	0.92640662
RPL22	ENSG00000116251	ENST00000497965.5	393	317826	82893	0.320924992
RPL5	ENSG00000122406	ENST00000370321.8	514	93546	22540	0.070094257
RPL5	ENSG00000122406	ENST00000644759.1	542	103599	27399	0.085204109
RPL5	ENSG00000122406	ENST00000645119.1	314	1085759	218364	0.681797319
RPS6KA3	ENSG00000177189	ENST00000379565.8	3980	2828	567	0.059596384
RPS6KA3	ENSG00000177189	ENST00000457145.6	1410	2356	250	0.06446622
RPS6KA3	ENSG00000177189	ENST00000642835.1	1420	2436	234	0.052857466
RPS6KA3	ENSG00000177189	ENST00000643085.1	2032	3232	320	0.050211831
RPS6KA3	ENSG00000177189	ENST00000643337.1	1527	2199	247	0.055907651
RPS6KA3	ENSG00000177189	ENST00000643402.1	1647	2151	245	0.051438169
RPS6KA3	ENSG00000177189	ENST00000644893.1	1225	2096	248	0.065297525
RPS6KA3	ENSG00000177189	ENST00000645270.1	1980	4339	317	0.048987792
RPS6KA3	ENSG00000177189	ENST00000645845.1	4055	3838	612	0.064177852
RPS6KA3	ENSG00000177189	ENST00000646610.1	1341	2256	223	0.056199597
RPS6KA3	ENSG00000177189	ENST00000647265.1	1507	2063	237	0.045367534
RRAS2	ENSG00000133818	ENST00000256196.8	700	17	3	0.017751479
RRAS2	ENSG00000133818	ENST00000414023.6	683	6	2	0.018518519
RRAS2	ENSG00000133818	ENST00000526063.5	599	21	4	0.025806452
RRAS2	ENSG00000133818	ENST00000529237.5	562	73	6	0.037974684
RRAS2	ENSG00000133818	ENST00000532814.5	615	15	4	0.025806452
RRAS2	ENSG00000133818	ENST00000534746.5	540	43	5	0.032679739
RRAS2	ENSG00000133818	ENST00000537760.5	772	7	2	0.012269939
RTKN2	ENSG00000182010	ENST00000309334.5	1570	35	8	0.01082544
RUNX1	ENSG00000159216	ENST00000300305.7	3110	381	70	0.007063572
RUNX1	ENSG00000159216	ENST00000344691.8	3636	600	148	0.0032018
RUNX1	ENSG00000159216	ENST00000358356.9	1360	10171	2674	0.060628047
RUNX1	ENSG00000159216	ENST00000399240.5	795	4696	424	0.085882115
RUNX1	ENSG00000159216	ENST00000437180.5	2982	418	69	0.006972514
RXRA	ENSG00000186350	ENST00000481739.1	923	519	45	0.092975207
SCAF4	ENSG00000156304	ENST00000286835.11	2096	1594	210	0.031650339
SCAF4	ENSG00000156304	ENST00000399804.5	2063	1684	204	0.030746044
SCAF4	ENSG00000156304	ENST00000434667.3	1923	1583	212	0.033512488
SETBP1	ENSG00000152217	ENST00000282030.5	5399	10	1	0.017857143
SETBP1	ENSG00000152217	ENST00000426838.8	414	53	7	0.5
SETD2	ENSG00000181555	ENST00000409792.3	4071	660	120	0.012102874
SETD2	ENSG00000181555	ENST00000638947.1	992	748	82	0.03690369
SF1	ENSG00000168066	ENST00000227503.13	1425	12074	909	0.021764114
SF1	ENSG00000168066	ENST00000334944.9	1547	8005	1012	0.023901183
SF1	ENSG00000168066	ENST00000377387.5	1473	9446	949	0.022994912
SF1	ENSG00000168066	ENST00000377390.7	1735	16311	1174	0.027686067
SF1	ENSG00000168066	ENST00000377394.7	1427	11223	886	0.021213427
SF1	ENSG00000168066	ENST00000433274.6	1158	7703	875	0.026019983
SF1	ENSG00000168066	ENST00000626028.1	352	171280	21215	0.659711425
SF3B1	ENSG00000115524	ENST00000335508.10	3263	13737	1137	0.045658983
SF3B1	ENSG00000115524	ENST00000409915.8	300	53495	6016	0.498384558
SF3B1	ENSG00000115524	ENST00000414963.2	325	75898	6614	0.56578272
SF3B1	ENSG00000115524	ENST00000487698.5	1063	829	146	0.011903791
SIN3A	ENSG00000169375	ENST00000360439.8	2525	358	62	0.019539868
SIN3A	ENSG00000169375	ENST00000394947.7	3368	1603	179	0.048522635
SIN3A	ENSG00000169375	ENST00000394949.8	2465	318	56	0.015712682
SIN3A	ENSG00000169375	ENST00000567289.5	2039	122	20	0.008654262
SMAD2	ENSG00000175387	ENST00000262160.10	13810	73	9	0.002008032
SMAD2	ENSG00000175387	ENST00000356825.8	5222	346	86	0.019986056
SMAD2	ENSG00000175387	ENST00000402690.6	6023	50	9	0.002076604
SMAD2	ENSG00000175387	ENST00000586040.5	985	2381	234	0.077586207
SMAD2	ENSG00000175387	ENST00000591214.5	857	1405	158	0.054426455
SMAD4	ENSG00000141646	ENST00000342988.7	4384	38	10	0.004359198
SMAD4	ENSG00000141646	ENST00000398417.6	4245	70	13	0.006860158
SMAD4	ENSG00000141646	ENST00000588745.5	685	1085	195	0.224137931
SMARCA1	ENSG00000102038	ENST00000371121.4	1803	23	3	0.025210084
SMARCA1	ENSG00000102038	ENST00000371122.8	1978	6	2	0.016666667
SMARCA1	ENSG00000102038	ENST00000371123.5	1918	6	2	0.016666667
SMARCA4	ENSG00000127616	ENST00000344626.9	2893	1110	120	0.011936735
SMARCA4	ENSG00000127616	ENST00000413806.7	2754	859	124	0.012732313
SMARCA4	ENSG00000127616	ENST00000429416.8	2832	989	133	0.013261542
SMARCA4	ENSG00000127616	ENST00000444061.8	2696	1486	127	0.012880325
SMARCA4	ENSG00000127616	ENST00000450717.7	2751	1083	155	0.015884403
SMARCA4	ENSG00000127616	ENST00000541122.6	2602	1171	179	0.018790678
SMARCA4	ENSG00000127616	ENST00000589677.5	2590	1703	210	0.022037989
SMARCA4	ENSG00000127616	ENST00000590574.6	2869	1481	141	0.014269811
SMARCA4	ENSG00000127616	ENST00000642628.1	2818	875	113	0.011214768
SMARCA4	ENSG00000127616	ENST00000642726.1	2837	880	122	0.012094775
SMARCA4	ENSG00000127616	ENST00000643296.1	2781	909	132	0.013144792
SMARCA4	ENSG00000127616	ENST00000643549.1	2804	905	132	0.013083556
SMARCA4	ENSG00000127616	ENST00000644737.1	2834	855	124	0.0123334
SMARCA4	ENSG00000127616	ENST00000645460.1	2728	901	117	0.011719924
SMARCA4	ENSG00000127616	ENST00000646484.1	2789	1022	128	0.012735051
SMARCA4	ENSG00000127616	ENST00000646510.1	2797	1305	125	0.012460128
SMARCA4	ENSG00000127616	ENST00000646693.1	2886	1585	119	0.011797363
SMARCA4	ENSG00000127616	ENST00000647230.1	2777	946	132	0.01314741
SMARCB1	ENSG00000099956	ENST00000263121.12	750	3800	483	0.040320561
SMARCB1	ENSG00000099956	ENST00000344921.11	858	6198	512	0.042720067
SMARCB1	ENSG00000099956	ENST00000407422.8	865	6118	510	0.042471686
SMARCB1	ENSG00000099956	ENST00000644036.1	2599	417	68	0.005053883
SMC1A	ENSG00000072501	ENST00000322213.8	4892	1210	156	0.020788913
SMC1A	ENSG00000072501	ENST00000375340.10	4965	1240	167	0.022186794
SMC3	ENSG00000108055	ENST00000361804.4	2057	1590	228	0.02853567
SOS1	ENSG00000115904	ENST00000395038.6	2061	368	56	0.030956329
SOS1	ENSG00000115904	ENST00000402219.6	4157	422	76	0.03202697
SOS1	ENSG00000115904	ENST00000426016.5	4250	626	89	0.035814889
SPOP	ENSG00000121067	ENST00000347630.6	1482	1389	213	0.039473684
SPOP	ENSG00000121067	ENST00000393328.6	1492	1377	211	0.038865353
SPOP	ENSG00000121067	ENST00000503676.5	966	1187	131	0.037184218
SPOP	ENSG00000121067	ENST00000504102.5	933	856	127	0.027723205
SPTA1	ENSG00000163554	ENST00000368147.8	5336	107	3	0.012396694
SPTA1	ENSG00000163554	ENST00000643759.1	5345	115	3	0.012396694
SPTAN1	ENSG00000197694	ENST00000358161.9	3897	705	65	0.011652922
SPTAN1	ENSG00000197694	ENST00000372731.8	3944	459	67	0.011987833
SPTAN1	ENSG00000197694	ENST00000372739.5	3934	441	62	0.011127064
SPTAN1	ENSG00000197694	ENST00000630804.2	3906	720	63	0.011322789
SPTAN1	ENSG00000197694	ENST00000630866.1	3749	430	50	0.011128422
SRSF2	ENSG00000161547	ENST00000359995.9	963	24504	3542	0.076784669
SRSF2	ENSG00000161547	ENST00000392485.2	1442	3398	729	0.014989822
SRSF2	ENSG00000161547	ENST00000508921.7	695	17014	2361	0.054908254
STAG2	ENSG00000101972	ENST00000218089.13	2609	1621	121	0.016668963
STAG2	ENSG00000101972	ENST00000371144.7	2140	1576	156	0.021687752
STAG2	ENSG00000101972	ENST00000371145.7	2196	980	160	0.022219136
STAG2	ENSG00000101972	ENST00000371157.7	2995	1655	113	0.013095376
STAG2	ENSG00000101972	ENST00000371160.5	3022	1276	104	0.011779363
STK11	ENSG00000118046	ENST00000326873.11	1304	2623	179	0.088090551
STK11	ENSG00000118046	ENST00000586243.5	1388	1801	152	0.070468243
TAF1	ENSG00000147133	ENST00000276072.7	2846	552	55	0.01541912
TAF1	ENSG00000147133	ENST00000373790.8	3814	694	61	0.012273642
TAF1	ENSG00000147133	ENST00000423759.5	3858	410	59	0.011868839
TBL1XR1	ENSG00000177565	ENST00000430069.5	3974	1328	237	0.040340426
TBL1XR1	ENSG00000177565	ENST00000457928.6	2050	1162	224	0.053949904
TCF12	ENSG00000140262	ENST00000267811.9	3030	370	58	0.011310452
TCF12	ENSG00000140262	ENST00000333725.9	2359	718	82	0.017814469
TCF12	ENSG00000140262	ENST00000343827.7	1978	336	65	0.036434978
TCF12	ENSG00000140262	ENST00000438423.6	2393	538	74	0.015951714
TCF12	ENSG00000140262	ENST00000537840.5	799	999	134	0.140461216
TCF12	ENSG00000140262	ENST00000543579.5	904	560	91	0.095188285
TCF12	ENSG00000140262	ENST00000557843.5	2038	609	69	0.015920628
TCF12	ENSG00000140262	ENST00000559703.1	772	483	91	0.102017937
TCF12	ENSG00000140262	ENST00000559710.5	657	649	86	0.101775148
TCF7L2	ENSG00000148737	ENST00000352065.10	776	429	72	0.109589041
TCF7L2	ENSG00000148737	ENST00000355717.9	989	411	71	0.095945946
TCF7L2	ENSG00000148737	ENST00000355995.8	2036	407	65	0.051221434
TCF7L2	ENSG00000148737	ENST00000369395.6	770	402	73	0.111111111
TCF7L2	ENSG00000148737	ENST00000369397.8	1901	306	47	0.03784219
TCF7L2	ENSG00000148737	ENST00000534894.5	1889	277	48	0.038216561
TCF7L2	ENSG00000148737	ENST00000536810.5	1976	368	51	0.040412044
TCF7L2	ENSG00000148737	ENST00000538897.5	2000	309	56	0.044164038
TCF7L2	ENSG00000148737	ENST00000542695.5	2068	831	76	0.059984215
TCF7L2	ENSG00000148737	ENST00000543371.5	2018	332	64	0.050552923
TCF7L2	ENSG00000148737	ENST00000545257.6	1080	1535	154	0.201834862
TCF7L2	ENSG00000148737	ENST00000627217.2	1840	340	64	0.051077414
TCF7L2	ENSG00000148737	ENST00000629706.2	877	584	87	0.122362869
TET2	ENSG00000168769	ENST00000305737.6	4616	52	10	0.003637686
TET2	ENSG00000168769	ENST00000380013.8	4839	262	39	0.01068786
TET2	ENSG00000168769	ENST00000413648.2	2486	182	54	0.018927445
TET2	ENSG00000168769	ENST00000513237.5	5076	679	77	0.017575896
TET2	ENSG00000168769	ENST00000540549.5	5076	679	77	0.017575896
TGFBR2	ENSG00000163513	ENST00000295754.9	2310	74	24	0.003804692
TGIF1	ENSG00000177426	ENST00000330513.9	990	995	192	0.164242943
TGIF1	ENSG00000177426	ENST00000343820.9	1038	3024	263	0.142316017
TGIF1	ENSG00000177426	ENST00000345133.9	544	768	108	0.097826087
TGIF1	ENSG00000177426	ENST00000400167.6	676	489	107	0.108629442
TGIF1	ENSG00000177426	ENST00000401449.5	970	408	98	0.09929078
TGIF1	ENSG00000177426	ENST00000405385.7	844	782	113	0.065507246
TGIF1	ENSG00000177426	ENST00000407501.6	792	795	114	0.069724771
TGIF1	ENSG00000177426	ENST00000548489.6	901	546	102	0.103448276
TGIF1	ENSG00000177426	ENST00000551402.1	537	1632	279	0.328235294
TGIF1	ENSG00000177426	ENST00000551541.5	495	791	162	0.161515454
TGIF1	ENSG00000177426	ENST00000577543.5	364	2305	352	0.392419175
TGIF1	ENSG00000177426	ENST00000618001.4	1132	645	164	0.152842498
THRAP3	ENSG00000054118	ENST00000354618.9	2216	4380	577	0.03677736
THRAP3	ENSG00000054118	ENST00000469141.6	1669	2641	510	0.0363792
TLR4	ENSG00000136869	ENST00000355622.7	2716	147	22	0.01888412
TLR4	ENSG00000136869	ENST00000394487.5	2024	33	11	0.010185185
TLR4	ENSG00000136869	ENST00000472304.2	1477	58	9	0.008763389
TLR4	ENSG00000136869	ENST00000645071.1	5528	38	13	0.010268562
TMSB4X	ENSG00000205542	ENST00000380635.5	383	3898372	349897	0.924281688
TMSB4X	ENSG00000205542	ENST00000380636.1	851	543	116	0.00029525
TMSB4X	ENSG00000205542	ENST00000451311.6	314	1361646	322755	0.822113033
TNFAIP3	ENSG00000118503	ENST00000237289.8	2216	1823	272	0.027224502
TNFAIP3	ENSG00000118503	ENST00000612899.4	2367	1348	214	0.021096215
TNFAIP3	ENSG00000118503	ENST00000614035.4	715	795	151	0.070958647
TNFAIP3	ENSG00000118503	ENST00000615468.4	1909	3076	257	0.039495927
TNFAIP3	ENSG00000118503	ENST00000619035.4	1133	986	160	0.056338028
TNFAIP3	ENSG00000118503	ENST00000620204.3	1908	4228	257	0.039495927
TNFAIP3	ENSG00000118503	ENST00000621150.3	806	1159	118	0.052867384
TP53	ENSG00000141510	ENST00000269305.8	1281	5012	398	0.078671674
TP53	ENSG00000141510	ENST00000359597.8	576	2766	226	0.080599144
TP53	ENSG00000141510	ENST00000413465.6	419	2200	233	0.0931255
TP53	ENSG00000141510	ENST00000420246.6	1319	4580	372	0.0735614
TP53	ENSG00000141510	ENST00000445888.6	1253	4850	393	0.07772943
TP53	ENSG00000141510	ENST00000455263.6	1282	5007	402	0.079493771
TP53	ENSG00000141510	ENST00000504290.5	1157	3382	483	0.158829332
TP53	ENSG00000141510	ENST00000504937.5	1127	2560	435	0.143139191
TP53	ENSG00000141510	ENST00000510385.5	1193	4139	486	0.15981585
TP53	ENSG00000141510	ENST00000610292.4	1311	4283	368	0.072799209
TP53	ENSG00000141510	ENST00000610538.4	1282	5007	402	0.079493771
TP53	ENSG00000141510	ENST00000610623.4	1157	3382	483	0.158829332
TP53	ENSG00000141510	ENST00000615910.4	574	2730	254	0.084050298
TP53	ENSG00000141510	ENST00000617185.4	1353	5542	391	0.077226941
TP53	ENSG00000141510	ENST00000618944.4	1193	4139	486	0.15981585
TP53	ENSG00000141510	ENST00000619186.4	1127	2560	435	0.143139191
TP53	ENSG00000141510	ENST00000619485.4	1253	4850	393	0.07772943
TP53	ENSG00000141510	ENST00000620739.4	1281	5012	398	0.078671674
TP53	ENSG00000141510	ENST00000622645.4	1319	4580	372	0.0735614
TRAF3	ENSG00000131323	ENST00000347662.8	3840	3	1	0.000947867
TRAF3	ENSG00000131323	ENST00000351691.9	1119	304	40	0.048192771
TRAF3	ENSG00000131323	ENST00000392745.6	1229	321	29	0.032044199
TRAF3	ENSG00000131323	ENST00000539721.5	893	333	40	0.046403712
TRAF3	ENSG00000131323	ENST00000560371.5	3810	3	1	0.000952381
TSC1	ENSG00000165699	ENST00000298552.8	4308	17	6	0.002360346
TSC1	ENSG00000165699	ENST00000403810.6	858	96	21	0.010526316
TSC1	ENSG00000165699	ENST00000440111.6	4231	6	3	0.001488095
TSC1	ENSG00000165699	ENST00000545250.5	4155	7	3	0.001491054
TSC1	ENSG00000165699	ENST00000642617.1	2019	51	10	0.004514673
TSC1	ENSG00000165699	ENST00000642627.1	4289	16	6	0.002360346
TSC1	ENSG00000165699	ENST00000642646.1	1274	362	33	0.015789474
TSC1	ENSG00000165699	ENST00000642745.1	1149	269	31	0.014846743
TSC1	ENSG00000165699	ENST00000643072.1	1798	23	7	0.003177485
TSC1	ENSG00000165699	ENST00000643583.1	1976	22	7	0.003160271
TSC1	ENSG00000165699	ENST00000643875.1	3295	114	21	0.009028375
TSC1	ENSG00000165699	ENST00000644097.1	4357	31	6	0.002364998
TSC1	ENSG00000165699	ENST00000645150.1	1116	273	30	0.014423077
TSC1	ENSG00000165699	ENST00000646625.1	4291	17	6	0.002367798
TSC1	ENSG00000165699	ENST00000647078.1	875	365	29	0.018843405
TSC1	ENSG00000165699	ENST00000647462.1	893	126	19	0.009245742
TSC2	ENSG00000103197	ENST00000219476.8	3074	367	54	0.009881061
TSC2	ENSG00000103197	ENST00000350773.9	2761	309	33	0.013715711
TSC2	ENSG00000103197	ENST00000382538.10	2632	307	33	0.013865546
TSC2	ENSG00000103197	ENST00000401874.7	2718	630	34	0.014137214
TSC2	ENSG00000103197	ENST00000439673.6	2643	305	32	0.013490725
TSC2	ENSG00000103197	ENST00000568454.6	2714	627	33	0.01375
TSC2	ENSG00000103197	ENST00000642561.1	2698	310	30	0.012547051
TSC2	ENSG00000103197	ENST00000642797.1	2694	400	30	0.012474012
TSC2	ENSG00000103197	ENST00000642936.1	2753	377	29	0.012033195
TSC2	ENSG00000103197	ENST00000643088.1	2985	297	42	0.015064562
TSC2	ENSG00000103197	ENST00000643946.1	3179	262	41	0.014285714
TSC2	ENSG00000103197	ENST00000644043.1	2728	305	32	0.013250518
TSC2	ENSG00000103197	ENST00000644329.1	2726	333	34	0.01426773
TSC2	ENSG00000103197	ENST00000644335.1	2716	624	32	0.013272501
TSC2	ENSG00000103197	ENST00000646388.1	2799	343	34	0.014067025
TXNIP	ENSG00000265972	ENST00000582401.5	1463	61105	4595	0.065572601
U2AF1	ENSG00000160201	ENST00000291552.8	481	20473	3518	0.188764286
U2AF1	ENSG00000160201	ENST00000380276.6	470	18884	3096	0.170832644
U2AF1	ENSG00000160201	ENST00000398137.5	509	25013	4571	0.241022937
U2AF1	ENSG00000160201	ENST00000459639.5	837	386	95	0.00491337
USP9X	ENSG00000124486	ENST00000324545.8	6032	499	75	0.010774314
USP9X	ENSG00000124486	ENST00000378308.6	4185	1248	121	0.018750969
VHL	ENSG00000134086	ENST00000256474.2	1907	605	106	0.02476057
VHL	ENSG00000134086	ENST00000345392.2	1348	867	136	0.032419547
WT1	ENSG00000184937	ENST00000332351.7	1561	363	39	0.024314214
WT1	ENSG00000184937	ENST00000379079.6	1343	292	51	0.102409639
WT1	ENSG00000184937	ENST00000448076.7	1057	369	30	0.031612223
WT1	ENSG00000184937	ENST00000452863.7	1384	523	47	0.044131455
WT1	ENSG00000184937	ENST00000530998.5	1320	279	48	0.096774194
WT1	ENSG00000184937	ENST00000639563.1	747	534	33	0.041509434
WT1	ENSG00000184937	ENST00000639907.1	772	542	34	0.042659975
WT1	ENSG00000184937	ENST00000640146.1	777	518	34	0.042659975
XPO1	ENSG00000082898	ENST00000401558.6	2457	3218	321	0.023482078
XPO1	ENSG00000082898	ENST00000404992.6	2052	2430	351	0.034465829
XPO1	ENSG00000082898	ENST00000406957.5	1739	2505	319	0.029913728
ZBTB20	ENSG00000181722	ENST00000357258.8	13597	3800	408	0.026251448
ZBTB20	ENSG00000181722	ENST00000393785.6	1661	212	25	0.013989927
ZBTB20	ENSG00000181722	ENST00000462705.5	1870	177	28	0.002360877
ZBTB20	ENSG00000181722	ENST00000464560.5	1408	103	25	0.004867601
ZBTB20	ENSG00000181722	ENST00000471418.5	1566	138	23	0.004469491
ZBTB20	ENSG00000181722	ENST00000474710.5	1387	205	32	0.032032032
ZBTB20	ENSG00000181722	ENST00000481632.5	1400	141	31	0.019076923
ZBTB7B	ENSG00000160685	ENST00000368426.3	1797	298	69	0.066473988
ZBTB7B	ENSG00000160685	ENST00000417934.6	2008	644	85	0.080340265
ZBTB7B	ENSG00000160685	ENST00000535420.5	1888	448	83	0.079654511
ZC3H12A	ENSG00000163874	ENST00000373087.6	1341	467	60	0.036231884
ZFHX3	ENSG00000140836	ENST00000268489.9	8077	31	9	0.002793296
ZFHX3	ENSG00000140836	ENST00000397992.5	6920	47	5	0.00155376
ZFHX3	ENSG00000140836	ENST00000641206.2	9220	24	7	0.0021361
ZFP36L1	ENSG00000185650	ENST00000336440.3	1513	37	5	0.001227295
ZFP36L1	ENSG00000185650	ENST00000439696.2	1595	5183	590	0.089679283
ZFP36L1	ENSG00000185650	ENST00000555997.1	1547	3594	517	0.079428484
ZMYM2	ENSG00000121741	ENST00000382871.3	2525	687	83	0.008077073
ZMYM2	ENSG00000121741	ENST00000382874.6	4795	1240	255	0.024260299
ZMYM2	ENSG00000121741	ENST00000610343.4	4826	1215	257	0.02518867
ZMYM3	ENSG00000147130	ENST00000314425.9	2768	256	36	0.014814815
ZMYM3	ENSG00000147130	ENST00000373981.5	920	521	54	0.053677932
ZMYM3	ENSG00000147130	ENST00000373982.5	933	600	51	0.050246305
ZMYM3	ENSG00000147130	ENST00000373984.7	2626	202	37	0.01531457
ZMYM3	ENSG00000147130	ENST00000373988.5	3010	220	25	0.008164598
ZMYM3	ENSG00000147130	ENST00000373998.5	3033	462	42	0.013716525
ZNF133	ENSG00000125846	ENST00000316358.8	1119	153	31	0.082228117
ZNF133	ENSG00000125846	ENST00000377671.7	1348	166	20	0.037878788
ZNF133	ENSG00000125846	ENST00000396026.7	1357	154	18	0.034682081
ZNF133	ENSG00000125846	ENST00000401790.5	1320	147	22	0.04288499
ZNF133	ENSG00000125846	ENST00000402618.6	1310	158	27	0.052631579
ZNF133	ENSG00000125846	ENST00000535822.5	1169	195	31	0.061386139
ZNF133	ENSG00000125846	ENST00000538547.4	1121	146	30	0.059642147
ZNF133	ENSG00000125846	ENST00000622607.4	1329	130	20	0.038387716
ZNF133	ENSG00000125846	ENST00000628216.2	1159	166	32	0.061776062
ZNF133	ENSG00000125846	ENST00000630056.1	998	108	25	0.049701789
ZNF750	ENSG00000141579	ENST00000269394.3	1480	11	1	0.010869565
