# Supplementary material for: A general approach for detecting expressed mutations in AML cells using single cell RNA-sequencing
Source: Nat Commun. 2019 Aug 14;10:3660. doi: 10.1038/s41467-019-11591-1 (PMC6694122; doi:10.1038/s41467-019-11591-1)
Supplement: Supplementary file 5 — Supplementary Data 3 [file 41467_2019_11591_MOESM5_ESM.xls]

Chr	Start	Stop	Ref	Var	Gene	WT_UMI	False Positive Mutant UMI	UMI Error Rate	False Positive Mutant Cells
1	109629881	109629881	G	T	AMPD2	681	0	0	0
1	113901276	113901276	C	T	AP4B1	342	0	0	0
1	114716126	114716126	C	T	NRAS	3502	1	0.00029	1
1	114716127	114716127	C	T	NRAS	5154	2	0.00039	2
1	117120721	117120721	C	T	TRIM45	107	0	0	0
1	160240206	160240206	A	G	DCAF8	3290	6	0.00182	6
1	167903942	167903942	T	A	ADCY10	1	0	0	0
1	235160234	235160234	G	A	RBM34	298	1	0.00336	1
1	248850287	248850287	G	A	ZNF692	1257	0	0	0
1	3411959	3411959	G	A	PRDM16	19	0	0	0
1	65605208	65605208	C	G	LEPR	153	0	0	0
10	125880583	125880583	A	G	DHX32	212	0	0	0
10	68331819	68331819	G	C	HNRNPH3	350	1	0.00286	1
11	117430930	117430930	G	A	DSCAML1	0	0	0	0
11	36229334	36229334	C	T	LDLRAD3	20	0	0	0
11	73722672	73722672	T	C	ENSG00000255928	40	0	0	0
12	10397123	10397123	G	A	LOC101928100	6	0	0	0
12	120575331	120575331	G	A	RNF10	230	0	0	0
12	67306474	67306474	T	G	CAND1	435	0	0	0
13	28034083	28034083	A	T	FLT3	1438	0	0	0
14	24082674	24082674	C	T	NRL	73	0	0	0
15	50663003	50663003	C	T	TRPM7	4158	0	0	0
16	64924	64924	G	A	RHBDF1	148	0	0	0
17	40033371	40033371	G	T	MED24	211	0	0	0
17	42543906	42543906	G	A	NAGLU	431	0	0	0
17	50866999	50866999	C	T	TOB1-AS1	1021	1	0.00098	1
17	76736877	76736877	G	A	SRSF2	20847	3	0.00014	3
17	7673763	7673763	T	C	TP53	1539	4	0.0026	4
17	8013921	8013921	C	T	GUCY2D	2	0	0	0
17	9926701	9926701	G	A	GAS7	243	0	0	0
19	49462635	49462635	G	A	ALDH16A1	409	0	0	0
2	208248389	208248389	G	C	IDH1	1380	2	0.00145	2
2	25234373	25234373	C	T	DNMT3A	1192	0	0	0
2	84718272	84718272	C	A	DNAH6	103	0	0	0
21	43104346	43104346	G	A	U2AF1	55499	8	0.00014	8
3	128481881	128481881	G	A	GATA2	1031	2	0.00194	2
4	13601222	13601222	C	T	BOD1L1	203	0	0	0
5	169698450	169698450	G	A	DOCK2	43	0	0	0
5	171410539	171410540	-	TCTG	NPM1	11820	0	0	0
7	29010548	29010548	C	T	LOC100506497	12	0	0	0
7	7572540	7572540	A	G	MIOS	1680	0	0	0
8	42322354	42322354	G	A	IKBKB	917	0	0	0
9	100444417	100444417	C	T	MSANTD3	13	0	0	0
9	133250527	133250527	G	A	ABO	138	0	0	0
9	79390	79390	C	T	ENSG00000225655	1	0	0	0
9	89399289	89399289	C	T	SEMA4D	286	0	0	0
X	48894203	48894204	-	C	TIMM17B	6981	27	0.00385274	26
