# Supplementary material for: A general approach for detecting expressed mutations in AML cells using single cell RNA-sequencing
Source: Nat Commun. 2019 Aug 14;10:3660. doi: 10.1038/s41467-019-11591-1 (PMC6694122; doi:10.1038/s41467-019-11591-1)
Supplement: Supplementary file 6 — Supplementary Data 4 [file 41467_2019_11591_MOESM6_ESM.xlsx]

## Sheet: 508084
Gene	8	1	4	0	5	3	7	6	2	9	10
GAPDH	0.766609	0.710974	0.409709	0.349805	0.295522	0.484982	0.211815	-0.858123	-0.498368	0.723435	-2.59636
VIM	0.304385	0.346586	0.177866	0.0962418	0.0195175	0.662263	0.41312	0.203315	-0.108298	0.792774	-2.90777
LGALS1	0.714292	0.506297	-0.143433	1.10774	-0.333855	0.510747	-0.77702	0.105767	0.342001	0.535503	-2.56803
RP11-124N14.3	-0.298863	0.478158	-0.135547	-0.102601	-0.183927	1.04233	0.283524	0.0581036	-0.588504	1.71741	-2.27008
LY6E	1.28159	1.44879	-0.275719	-0.48469	-0.140525	0.651063	-1.4588	-0.666317	-1.29998	1.10309	-0.158492
SPINK2	0.797306	0.631882	0.0113812	0.30818	0.585986	0.774471	0.747798	-0.862239	-1.74012	0.557793	-1.81243
PRSS57	0.704475	0.815195	1.09198	0.51189	0.457596	0.248735	-0.454217	-1.38319	-1.3862	0.898658	-1.50492
RPLP0	0.774704	0.699501	1.00564	0.286707	0.748435	0.465196	-0.263117	-1.28334	-2.22697	0.311044	-0.517807
SOX4	-0.152757	0.36726	2.38089	0.583424	0.38221	-0.368512	-0.8302	-0.97749	-1.10978	0.426717	-0.70176
TPSAB1	-0.209778	0.118627	2.62611	0.131114	-0.378477	-0.133502	-0.657001	-0.781469	-0.712686	0.809984	-0.812925
IGLL1	0.140844	0.446164	2.10256	-0.691708	0.491454	-0.549629	-0.68659	-0.858951	-0.810316	1.3003	-0.884128
ELANE	-0.579381	-0.105468	1.2869	2.40412	-0.612398	-0.544729	-0.612398	-0.582804	-0.497662	0.456214	-0.612398
PRTN3	-0.634765	0.00940267	1.23338	2.3082	-0.635539	-0.627739	-0.634942	-0.628677	-0.456435	0.719492	-0.652381
MPO	-0.552796	0.558879	1.12155	1.79322	-0.71635	-0.622982	-0.778682	-0.725032	-0.671732	1.35708	-0.763151
CTSG	0.103264	0.848274	0.535273	1.86399	-0.711399	-0.254812	-0.911113	-0.922847	-0.616896	1.23173	-1.16546
AZU1	-0.571988	0.250097	0.932284	2.24393	-0.839878	-0.615293	-0.867939	-0.772567	0.460316	0.610198	-0.82916
RNASE2	-0.133931	0.703474	0.137083	2.0403	-1.00507	-0.330173	-1.04685	-0.858619	0.71914	0.838834	-1.06418
H2AFZ	-0.00487048	1.38519	-0.314962	0.275018	-0.705133	-0.509306	-0.771345	-0.408071	-0.465258	2.34343	-0.8247
TYMS	0.0668379	1.29509	-0.374281	-0.160735	-0.519043	-0.477685	-0.597968	-0.566094	-0.584427	2.50758	-0.589273
KIAA0101	-0.0875661	1.35654	-0.32078	-0.0845949	-0.517188	-0.489546	-0.604171	-0.503149	-0.601049	2.48162	-0.630116
PCNA	0.169346	1.63593	-0.414214	0.129155	-0.591635	-0.454658	-0.723632	-0.554196	-0.681892	2.18348	-0.697675
UHRF1	0.0209485	1.69514	-0.378526	-0.128418	-0.55771	-0.572976	-0.6269	-0.565289	-0.60582	2.23253	-0.512986
MCM7	0.352726	1.48916	-0.19378	-0.18332	-0.414807	-0.47326	-0.589405	-0.743317	-0.787888	2.26833	-0.724432
TUBA1B	0.363896	1.29941	-0.297281	-0.0896224	-0.466495	-0.326302	-0.823589	-0.114373	-1.00531	2.30959	-0.849925
MCM4	0.507341	2.06121	-0.364383	0.161133	-0.56004	-0.470086	-0.712	-0.705699	-0.814914	1.61682	-0.719382
IGFBP2	-0.125976	1.12544	1.05929	0.141317	-0.490127	-0.563093	-0.815461	-0.805763	-0.813157	2.09529	-0.807756
HSP90AA1	-0.706605	0.893475	-0.272297	0.931215	-1.11248	-0.563286	-1.55713	0.0500055	0.569891	1.85643	-0.0892155
CENPF	-0.363599	0.597386	-0.383518	-0.258139	-0.412899	-0.378145	-0.401392	-0.364401	-0.45123	2.87648	-0.460539
TK1	-0.352254	0.837946	-0.408955	-0.29024	-0.429301	-0.430453	-0.4496	-0.386913	-0.450734	2.79452	-0.434012
PLK1	-0.3403	-0.0275612	-0.324172	-0.329711	-0.344092	-0.336253	-0.347275	-0.30924	-0.33431	3.0024	-0.309484
AURKB	-0.335045	-0.0233017	-0.331842	-0.33099	-0.335784	-0.341894	-0.343841	-0.314736	-0.333082	3.0021	-0.311579
UBE2C	-0.327066	0.120169	-0.352433	-0.323508	-0.355058	-0.351865	-0.360031	-0.342612	-0.346804	2.98542	-0.346207
HMMR	-0.312889	0.219763	-0.362624	-0.307616	-0.371698	-0.349618	-0.382082	-0.356247	-0.360998	2.96913	-0.385123
TOP2A	-0.310776	0.16914	-0.362986	-0.304373	-0.358841	-0.353462	-0.37773	-0.321594	-0.363918	2.97724	-0.392699
MKI67	-0.347561	0.185677	-0.366172	-0.321068	-0.367074	-0.348869	-0.370838	-0.327715	-0.360109	2.97537	-0.351647
NUSAP1	-0.269118	0.197335	-0.346362	-0.260076	-0.355271	-0.356182	-0.401909	-0.364019	-0.391852	2.97013	-0.422681
HIST1H4C	-0.309014	0.297247	-0.235855	-0.363566	-0.21966	-0.373446	-0.190323	-0.49288	-0.587114	2.93361	-0.459003
CDC20	-0.326947	0.427773	-0.354788	-0.345145	-0.398009	-0.394161	-0.396351	-0.335688	-0.395121	2.92568	-0.407242
BIRC5	-0.370808	0.399077	-0.373911	-0.314896	-0.38952	-0.38084	-0.391216	-0.338085	-0.377713	2.93284	-0.394924
TROAP	-0.369994	0.330423	-0.367618	-0.291182	-0.388863	-0.38381	-0.377119	-0.317025	-0.385331	2.94734	-0.396817
RRM2	-0.354094	0.298017	-0.370134	-0.341539	-0.361073	-0.371267	-0.374221	-0.360815	-0.354675	2.95538	-0.36558
HIST1H1E	-0.740725	0.273588	0.258414	-0.213004	0.153887	-0.287604	0.507886	-1.36013	-0.321881	2.51565	-0.786078
EEF1A1	0.651703	-0.300906	0.859383	-0.597234	1.25129	0.793088	0.551956	-0.44856	-1.91497	-1.33507	0.489319
IGHM	-0.429181	-0.574247	-0.686527	-0.712624	1.66189	-0.462158	1.55574	-0.583912	-0.667046	-0.531258	1.42932
JCHAIN	-0.428133	-0.498406	-0.672921	-0.708707	1.98942	-0.552292	1.47347	-0.523913	-0.646134	-0.5305	1.09811
MZB1	-0.0118471	-0.307151	-0.203997	-0.892999	1.91459	-0.494085	0.231436	-0.901857	-0.905125	-0.271942	1.84297
BLNK	-0.160339	-0.656512	-0.990196	-1.05499	1.01489	-0.385833	1.32186	0.874755	-0.907313	-0.643944	1.58762
LTB	0.0586161	-0.524159	-0.802772	-0.905467	0.80838	-0.110613	0.611758	-0.187059	-0.803796	-0.624177	2.47929
AP000769.1	-0.577693	-0.975629	-0.602814	-1.47962	1.03497	0.317835	1.90158	0.554938	-0.155748	-0.73043	0.712614
MALAT1	-0.652532	-1.22818	-0.37013	-1.25626	0.780779	0.116993	1.38769	0.470472	0.612657	-1.19473	1.33324
IFITM2	0.710694	-0.457434	-0.480837	-1.5861	0.355017	0.051233	-0.256895	0.78099	0.593051	-1.48892	1.7792
RP11-290D2.6	-1.04979	-0.110531	0.403975	-1.34234	1.17754	1.0911	1.71042	-0.548881	-0.903937	-0.536458	0.108906
DNTT	-0.437911	-0.383328	-0.504614	-0.554225	2.03022	-0.419993	2.00519	-0.481699	-0.513785	-0.296317	-0.443534
MEF2C	0.490751	-0.389759	-1.07363	-1.36631	1.16339	0.510227	1.75299	0.811145	-0.787845	-0.606536	-0.504421
MT-ND6	0.635924	-0.0447506	-0.637668	-1.4619	1.03515	0.924766	1.54276	-0.267947	-1.62871	0.0340604	-0.131692
GLIPR1	0.448223	-0.333619	-0.982794	-0.346057	0.758672	1.13017	1.97935	-0.609379	-0.148952	-0.381554	-1.51406
CD36	0.536579	-0.297223	-1.06512	-0.793311	1.23908	0.977882	1.82175	-0.758156	0.0330761	-0.709569	-0.984982
GZMB	-0.301672	-0.303	-0.298044	-0.299398	-0.304264	-0.29987	-0.304264	-0.301001	-0.304264	-0.29933	3.01511
IL32	-0.30333	-0.30333	-0.290449	-0.30333	-0.30333	-0.302302	-0.30333	-0.299033	-0.30333	-0.30333	3.01509
LCK	-0.306662	-0.296774	-0.296895	-0.303591	-0.277765	-0.306662	-0.306662	-0.306662	-0.306662	-0.306662	3.015
CD3E	-0.311161	-0.305123	-0.300486	-0.319307	-0.295527	-0.310865	-0.304654	-0.262945	-0.319958	-0.284684	3.01471
MS4A1	-0.307479	-0.302494	-0.296612	-0.306593	-0.297895	-0.307479	-0.307479	-0.273974	-0.307479	-0.307479	3.01496
IGKC	-0.313002	-0.303658	-0.289386	-0.307576	-0.301188	-0.308836	-0.317141	-0.259485	-0.314298	-0.300159	3.01473
FAM129C	-0.320292	-0.306895	-0.31742	-0.321222	-0.25081	-0.322942	-0.3224	-0.221672	-0.322893	-0.306856	3.0134
PTCRA	-0.323535	-0.313705	-0.314589	-0.323535	-0.265051	-0.316026	-0.263786	-0.2673	-0.316347	-0.310377	3.01425
TRBC2	-0.322031	-0.320098	-0.301809	-0.32021	-0.214245	-0.319877	-0.273441	-0.322031	-0.315967	-0.303823	3.01353
ETS1	-0.352649	-0.326171	-0.340299	-0.337319	-0.199094	-0.307792	-0.116125	-0.382509	-0.389458	-0.253505	3.00492
SMPD3	-0.329836	-0.367765	-0.373124	-0.398079	-0.225098	-0.35079	-0.165564	-0.0597135	-0.400044	-0.327679	2.99769
AC079767.4	-0.335887	-0.332141	-0.359572	-0.319182	-0.364913	-0.339345	-0.29799	-0.138915	-0.16592	-0.352391	3.00626
UGCG	-0.387969	-0.373876	-0.377477	-0.366607	-0.387145	-0.394215	-0.405969	0.118425	-0.040707	-0.354532	2.97007
KIAA0226L	-0.367061	-0.370174	-0.417417	-0.414711	-0.295378	-0.376297	-0.286072	0.173026	-0.190345	-0.426034	2.97046
IRF7	-0.425296	-0.682143	-0.555591	-0.686807	-0.205869	-0.333731	0.00819507	0.307544	-0.205457	-0.0971868	2.87634
CD79A	-0.259402	-0.37874	-0.482539	-0.536887	0.052642	-0.223584	0.110196	-0.441797	-0.61072	-0.163191	2.93402
CCDC50	-0.36721	-0.383037	-0.468884	-0.470347	-0.424945	-0.442622	-0.463648	0.721606	-0.193233	-0.338456	2.83078
SERPINF1	-0.422626	-0.4379	-0.435675	-0.427907	-0.446328	-0.409155	-0.364801	1.00559	-0.321574	-0.464766	2.72514
EZR	-0.489974	-0.118181	-0.647805	-0.430607	-0.663212	-0.633074	-0.623969	0.228485	0.0599629	0.575373	2.743
CST7	-0.522476	-0.182255	0.653932	0.32081	-0.64208	-0.61359	-0.804892	-0.348726	-0.775356	0.283367	2.63127
LINC00926	-0.48793	-0.305085	0.0399444	0.285223	-0.474891	-0.431704	-0.497668	-0.466703	-0.39591	-0.183834	2.91856
DNAJB1	-1.35443	0.0127674	0.374913	-0.332079	-0.412309	-0.455325	-1.28772	-0.0196067	0.28344	0.999733	2.19061
NKG7	0.100315	0.175448	-0.958233	0.0249479	-0.544866	-0.347965	-0.12851	-0.829328	-1.05324	1.29756	2.26387
CRIP2	-0.606538	-0.135365	-0.425815	-0.567129	-0.438357	-0.522276	-0.421348	-0.424094	-0.442476	1.70973	2.27366
DERL3	-0.156384	0.644463	-0.370351	-0.547318	-0.175645	-0.586094	-0.44576	-0.691923	-0.822934	0.474365	2.67758
ALOX5AP	-0.549644	-0.529233	-1.08611	-0.26563	-0.910778	-0.63594	-0.709904	0.976109	1.77954	0.494295	1.4373
TNFAIP3	-1.11288	-0.487931	-0.657137	-0.101343	-0.810057	-0.428012	-0.436345	0.938297	1.08384	-0.213487	2.22505
IER2	-1.90931	-0.437181	-0.337282	-0.119031	-0.815454	-0.281127	-0.508161	1.03918	0.787503	1.25338	1.32748
CTC-250I14.6	-1.50453	-0.35598	-0.383624	-0.46418	-0.949982	-0.406914	-0.411253	0.620349	0.734358	1.23448	1.88728
JUN	-2.22368	-0.355198	-0.353904	-0.174005	-0.261879	-0.120786	0.547602	0.4239	0.233391	0.262862	2.0217
DUSP1	-2.28682	-0.700784	-0.616926	-0.0465091	-0.401985	0.279814	1.05359	0.709776	1.28361	0.106673	0.619556
NFKBIA	-2.20538	-0.627813	-0.477471	0.258291	-0.781084	0.230266	0.667285	0.775671	1.31138	-0.148908	0.997756
FOS	-2.57054	-0.385926	-0.349039	-0.0328523	-0.252676	0.409568	0.999328	0.85258	0.798204	0.70446	-0.173112
FOSB	-2.50333	-0.254275	-0.27285	0.682436	-0.808097	0.0982376	0.324945	0.798068	1.00952	0.834207	0.0911374
KLF6	-2.16378	-0.741817	-0.581279	0.105706	-0.052795	0.583263	1.49786	0.326069	0.712186	-0.60727	0.921855
TSC22D3	-1.55359	-0.894087	-1.32954	-0.251636	-0.0501643	0.44219	1.78359	0.378283	0.545688	-0.128701	1.05797
RGCC	-1.42513	-0.585804	-0.626357	0.397989	-0.279001	0.837351	2.33282	-0.305916	0.577296	-0.439107	-0.484139
H1FX-AS1	-1.60681	-0.728448	1.92179	-0.402944	0.76109	-0.101067	0.524448	-1.08618	-0.383585	0.892596	0.209104
HIST1H1C	-1.16682	-0.811197	1.42958	-0.0838349	0.724926	0.251001	1.42777	-1.66698	-0.618468	0.188878	0.325141
H3F3B	-1.58279	-1.0412	1.52563	0.726033	0.808602	0.269881	1.29158	-0.684293	-0.225318	-0.702413	-0.385702
HLA-DPA1	0.504916	-0.19868	-0.848369	-0.853532	0.159961	0.495271	0.483419	2.35868	-0.28985	-0.424238	-1.38758
HLA-DPB1	0.46648	-0.231858	-0.897338	-0.695687	0.207304	0.579056	0.544289	2.33815	-0.503822	-0.449272	-1.3573
CD74	0.583712	-0.18417	-0.969005	-0.821614	0.388016	0.599684	0.860626	2.05494	-0.684937	-0.466904	-1.36035
ACY3	1.06213	0.0466362	-0.937357	-0.965731	0.283135	0.0571733	0.0883947	2.11064	-1.2531	0.394798	-0.886715
S100A4	0.431728	-0.0669145	-1.56461	0.26782	-0.60569	0.592533	0.31997	1.08536	1.43634	-0.102826	-1.79372
HLA-DRA	0.347111	-0.163206	-0.980764	-0.141916	-0.132202	0.438421	0.330966	2.13929	0.469925	-0.415007	-1.89262
AHR	-0.45388	-0.27566	-1.03643	-0.248543	0.0541227	0.663102	1.12672	2.03087	0.199945	-0.490106	-1.57014
S100B	-0.0276545	-0.0464574	-0.434402	-0.256073	-0.460213	-0.150841	-0.535393	2.94918	-0.494929	-0.0152158	-0.527998
HLA-DQA1	0.214566	-0.324529	-0.934147	-0.713752	-0.31934	0.35456	0.162016	2.76812	-0.535197	-0.473442	-0.198858
CLEC10A	-0.402984	-0.394957	-0.393205	-0.402984	-0.395582	-0.391251	-0.3996	2.8697	0.632379	-0.359372	-0.362142
PKIB	-0.254154	-0.328217	-0.52794	-0.342852	-0.473217	-0.222059	-0.300361	2.92619	0.367191	-0.339034	-0.505548
FCER1A	-0.449953	-0.450332	-0.297767	-0.440226	-0.455828	-0.44077	-0.456657	2.68994	-0.413527	-0.363273	1.07839
FCGR2B	-0.510817	-0.549159	-0.538856	-0.54156	-0.529474	-0.522036	-0.541581	2.48258	0.842353	-0.520797	0.929353
CALM2	0.433765	0.649417	-1.04307	-0.186562	-0.783627	-0.0641929	-0.687137	1.4395	-0.269026	1.82102	-1.31008
ACTB	0.638507	0.218327	-1.17822	0.00801604	-0.708	-0.103703	-0.690808	1.67021	0.952074	0.850988	-1.65739
TPPP3	-0.254851	0.497017	-0.668262	-0.25851	-0.824284	-0.643952	-0.967067	1.28076	0.943777	1.89913	-1.00376
CRIP1	-0.0132678	0.778834	-1.07458	0.323355	-1.5172	0.0990761	-1.21194	0.594564	0.976021	1.64087	-0.595734
HSPA1A	-0.499025	-0.377409	0.324045	0.279423	0.237364	-0.297323	-0.873753	-1.08762	1.97057	1.46548	-1.14175
FTL	-0.637158	-0.410703	-0.11814	0.45478	-0.548283	-0.227238	-0.253787	0.18177	2.82021	-0.683808	-0.577646
ZEB2	-0.554187	-0.188853	-0.105492	0.777521	-0.84627	0.133314	-0.257378	-0.265612	2.6793	-0.527229	-0.845109
TCF7L2	-0.395888	-0.399502	-0.373131	-0.384572	-0.00483469	-0.225522	-0.0703107	-0.467171	2.98272	-0.389458	-0.272331
S100A9	-0.381741	-0.347546	-0.384371	-0.161306	-0.4023	-0.343236	-0.253245	-0.06016	2.99857	-0.333684	-0.33098
S100A8	-0.3628	-0.322684	-0.347707	-0.126052	-0.375025	-0.329552	-0.299753	-0.211924	3.0073	-0.319791	-0.312008
VCAN	-0.354806	-0.297283	-0.372196	-0.0291891	-0.382126	-0.330112	-0.370861	-0.155752	2.99684	-0.338904	-0.365609
C5AR1	-0.335178	-0.324213	-0.330715	-0.290628	-0.363322	-0.33736	-0.253835	-0.272178	3.01249	-0.222902	-0.282156
C1QA	-0.332152	-0.320315	-0.325286	-0.3235	-0.332152	-0.31147	-0.332152	-0.132009	3.00982	-0.332152	-0.268636
S100A12	-0.330663	-0.312109	-0.342811	-0.28527	-0.339271	-0.315472	-0.248018	-0.197394	3.01223	-0.329767	-0.311451
NEAT1	-0.410618	-0.670281	-0.329302	-0.0747432	0.0612406	0.361484	0.85455	-0.36309	2.48854	-0.612621	-1.30516
CXCL8	-1.40754	0.29013	0.0869189	1.21896	-0.792648	0.665303	0.443631	-0.420896	1.095	0.656067	-1.83492
DUSP6	-0.887162	-0.117355	-0.69788	1.34914	-0.757741	0.61953	0.894318	-0.718313	1.7105	-0.0977821	-1.29725
CFD	-0.626546	-0.184488	0.48385	1.31239	-0.992229	-0.080669	-0.421626	-0.396793	2.19918	-0.0905511	-1.20253
SRGN	-0.706887	0.302476	0.114724	1.8829	-1.27599	-0.331209	-0.760254	-0.12513	1.54316	0.360111	-1.0039
EMP1	-0.876326	-0.259378	-1.23351	-0.883649	-0.188807	0.195831	1.34125	1.22911	1.53746	0.178695	-1.04068
BEST1	-0.905276	-0.697515	-0.669827	-0.769898	-0.263663	0.189022	0.967618	1.51169	1.85747	-0.353011	-0.866605
FTH1	-0.630725	-0.823929	-0.880966	-0.876274	-0.102644	-0.100878	0.701153	1.30359	2.1506	-0.73662	-0.00330451
IL1B	-0.547831	-0.329289	-0.224668	-0.370183	-0.557586	-0.522207	-0.631336	1.58907	2.35098	-0.17469	-0.582251
MS4A6A	-0.511127	-0.355143	-0.637046	0.00393673	-0.68883	-0.600654	-0.679917	1.93687	1.99802	-0.401963	-0.0641425
FCER1G	-0.438047	-0.490164	-0.804066	-0.219351	-0.645033	-0.425308	-0.685654	1.38951	2.42272	-0.0660713	-0.0385295
EMP3	-0.071617	-0.3172	-1.53997	-0.573123	-1.05381	0.0410665	0.26338	-0.0281134	2.07335	1.30511	-0.0990821
LMNA	-0.701733	-0.433673	-1.13625	-0.706708	-0.766159	0.187377	1.01637	0.365362	2.18275	0.694886	-0.702223
HSPA1B	-1.2171	-0.635153	-0.543231	-0.293538	-0.126789	-0.278347	-0.75763	0.901238	1.92188	1.52217	-0.493512

## Sheet: 548327
Gene	0	3	2	1	6	8	10	11	7	4	12	9	5
HSPA1A	-0.945805	-1.23719	-1.5998	0.0203449	-0.316284	0.664924	-0.599152	0.163923	0.103632	0.395189	0.552514	0.476556	2.32115
MZB1	-0.304942	-0.293284	-0.317148	-0.280993	-0.305519	-0.31343	-0.0283897	-0.323934	-0.357897	-0.335044	-0.19542	-0.2603	3.3163
IGKV1-6	-0.319252	-0.293335	-0.28157	-0.312024	-0.304678	-0.310481	-0.0519724	-0.27125	-0.286827	-0.299035	-0.285046	-0.304779	3.32025
IGKV3D-7	-0.302816	-0.305548	-0.274146	-0.302465	-0.294348	-0.312473	-0.0928105	-0.27123	-0.332367	-0.254278	-0.273371	-0.306503	3.32235
IGHA2	-0.312108	-0.298691	-0.300263	-0.299696	-0.311318	-0.30939	0.0144453	-0.218334	-0.36292	-0.270136	-0.32548	-0.319724	3.31361
IGLV3-21	-0.278771	-0.329166	-0.302447	-0.317996	-0.259342	-0.320015	0.158166	-0.348357	-0.429214	-0.348091	-0.279228	-0.241538	3.296
IGHG1	-0.303339	-0.318439	-0.296318	-0.294029	-0.329307	-0.338785	0.124476	-0.292159	-0.363146	-0.317749	-0.304673	-0.269551	3.30302
IGKV3D-11	-0.321559	-0.315332	-0.324345	-0.304591	-0.312976	-0.337073	0.124126	-0.260283	-0.337073	-0.301901	-0.296935	-0.315398	3.30334
IGHA1	-0.311687	-0.330993	-0.331326	-0.315315	-0.337618	-0.266672	0.142635	-0.27563	-0.3459	-0.3226	-0.292128	-0.313569	3.3008
IGHG3	-0.308443	-0.327822	-0.315418	-0.314955	-0.311804	-0.311877	0.061117	-0.28885	-0.303888	-0.316482	-0.277495	-0.294771	3.31069
IGHV4-4	-0.323554	-0.320398	-0.320093	-0.340101	-0.34725	-0.291867	0.0885696	-0.318907	-0.309716	-0.298842	-0.206562	-0.31742	3.30614
IGHG4	-0.283296	-0.250064	-0.297047	-0.291671	-0.267867	-0.300769	-0.195657	-0.198911	-0.338322	-0.330775	-0.254003	-0.31656	3.32494
TNFRSF17	-0.284206	-0.278435	-0.283153	-0.289115	-0.277742	-0.289115	-0.208672	-0.289115	-0.276359	-0.289115	-0.273293	-0.289115	3.32744
IGKV3-7	-0.27051	-0.250952	-0.278081	-0.289545	-0.289545	-0.289545	-0.258741	-0.264187	-0.289545	-0.268152	-0.289545	-0.289545	3.32789
IGHGP	-0.281762	-0.307082	-0.296389	-0.277929	-0.297431	-0.282967	-0.24637	-0.2707	-0.286074	-0.29701	-0.202238	-0.281025	3.32698
FKBP11	-0.420556	-0.423373	-0.3734	-0.43725	-0.489286	-0.4492	-0.376733	-0.49468	0.0041867	0.196394	0.489903	-0.396166	3.17016
IGLV2-14	-0.480667	-0.514861	-0.618408	-0.532514	-0.597932	-0.44514	1.00094	-0.447094	-0.336207	0.479574	-0.0126636	-0.420804	2.92578
IGKV3D-15	-0.357217	-0.346761	-0.372658	-0.380119	-0.323124	-0.40242	0.741638	-0.386431	-0.325519	-0.379719	-0.233304	-0.40242	3.16805
IGHV3-7	-0.33821	-0.340537	-0.367367	-0.359408	-0.356077	-0.344378	0.783626	-0.360116	-0.391952	-0.364655	-0.340907	-0.377695	3.15767
IGHV4-31	-0.363027	-0.313993	-0.358646	-0.375618	-0.393963	-0.3691	0.791707	-0.393963	-0.36395	-0.37013	-0.3158	-0.327846	3.15433
IGKV3-20	-0.384919	-0.414763	-0.355126	-0.356393	-0.320629	-0.423121	0.977898	-0.385252	-0.346498	-0.418523	-0.282586	-0.376119	3.08603
IGKV1-12	-0.328552	-0.345174	-0.333638	-0.320205	-0.356755	-0.309293	0.325403	-0.297395	-0.345305	-0.367689	-0.262268	-0.331538	3.27241
IGKV3-11	-0.330496	-0.324478	-0.33809	-0.347097	-0.364095	-0.341775	0.323983	-0.270432	-0.314276	-0.376179	-0.251837	-0.337204	3.27198
IGLC2	-0.354696	-0.31519	-0.355723	-0.319647	-0.322277	-0.334072	0.372385	-0.320374	-0.388369	-0.357734	-0.215229	-0.35112	3.26205
IGKV1-9	-0.330419	-0.338042	-0.346515	-0.350384	-0.307633	-0.348143	0.261182	-0.208947	-0.305961	-0.318782	-0.326813	-0.361778	3.28224
IGKV1-16	-0.32264	-0.319418	-0.333354	-0.343799	-0.324006	-0.353168	0.302832	-0.291548	-0.330356	-0.293913	-0.342039	-0.325714	3.27712
IGHG2	-0.300558	-0.318987	-0.327328	-0.335354	-0.321782	-0.341857	0.225454	-0.269517	-0.354567	-0.320563	-0.307201	-0.317256	3.28952
IGHV4-59	-0.331951	-0.359616	-0.358006	-0.321196	-0.303933	-0.370524	0.517126	-0.319891	-0.370524	-0.361657	-0.328606	-0.323695	3.23247
IGKV3D-20	-0.316499	-0.377336	-0.326487	-0.352994	-0.324613	-0.387345	0.455947	-0.285713	-0.329106	-0.328784	-0.294134	-0.378699	3.24576
IGHV4-61	-0.36439	-0.355648	-0.348904	-0.339323	-0.375711	-0.408515	0.543601	-0.257614	-0.254592	-0.334508	-0.358432	-0.369647	3.22368
IGKV1-5	-0.370298	-0.371622	-0.349366	-0.358546	-0.31001	-0.311931	0.559117	-0.335449	-0.359562	-0.415659	-0.219898	-0.376059	3.21928
IGLC3	-0.327708	-0.365504	-0.36025	-0.359034	-0.358393	-0.303289	0.529097	-0.389275	-0.358844	-0.313397	-0.256717	-0.36504	3.22835
IGHV4-28	-0.333534	-0.35585	-0.357004	-0.342326	-0.368515	-0.368515	0.526087	-0.322904	-0.368515	-0.333095	-0.236315	-0.368515	3.229
IGKV3-15	-0.342687	-0.373605	-0.366704	-0.335895	-0.332933	-0.351645	0.596817	-0.309889	-0.340179	-0.350977	-0.327032	-0.377804	3.21253
AL928768.3	-0.334166	-0.351455	-0.351455	-0.351455	-0.351455	-0.351455	0.650222	-0.351455	-0.351455	-0.351455	-0.351455	-0.351455	3.19849
IGKC	-0.337593	-0.382154	-0.358509	-0.349164	-0.329734	-0.342624	0.64093	-0.324152	-0.344688	-0.36661	-0.347578	-0.358867	3.20074
FCRL5	-0.402358	-0.389689	-0.403265	-0.405091	-0.401223	-0.373479	1.59884	-0.375381	-0.409239	-0.396	-0.409239	-0.409239	2.77536
POU2AF1	-0.407859	-0.411236	-0.413136	-0.416979	-0.399588	-0.416979	1.93081	-0.400002	-0.405907	-0.403234	-0.379255	-0.416979	2.54034
SPINT2	-0.736481	-0.693397	-0.744361	-0.703747	-0.566177	-0.721018	1.98437	0.487697	0.721191	-0.740637	-0.711662	1.65816	0.766059
APP	-0.663628	-0.620742	-0.660456	-0.638902	-0.413784	-0.621317	1.7635	2.03828	0.43421	-0.632019	-0.515473	1.13516	-0.604829
HLA-DRA	-0.461232	-0.450588	-0.497881	-0.460366	-0.371827	-0.370458	2.76528	1.52458	-0.497329	-0.474278	-0.353515	0.154307	-0.506695
HLA-DRB1	-0.559894	-0.550397	-0.571362	-0.560472	-0.496799	-0.495135	2.68035	1.56074	-0.483832	-0.325932	0.223054	0.0659276	-0.486246
LTB	-0.510174	-0.512031	-0.515143	-0.510474	-0.510874	-0.492599	2.19764	-0.169703	2.24773	-0.192234	-0.0330609	-0.491779	-0.507297
BACH2	-0.426199	-0.379417	-0.481798	-0.343529	-0.42788	-0.416879	3.10068	-0.142629	0.903719	-0.440237	-0.310584	-0.20786	-0.427385
CD79A	-0.352799	-0.357084	-0.360875	-0.348961	-0.339408	-0.354362	3.21251	-0.333435	-0.357922	-0.350253	-0.314827	-0.340763	0.598176
MS4A1	-0.30854	-0.31367	-0.311854	-0.309579	-0.31367	-0.292425	3.3134	-0.280638	-0.306913	-0.300609	0.034865	-0.307725	-0.302639
FCER2	-0.292087	-0.294063	-0.301003	-0.301003	-0.289691	-0.272823	3.32607	-0.184986	-0.276478	-0.294788	-0.301003	-0.301003	-0.217143
BANK1	-0.290083	-0.299021	-0.293459	-0.296484	-0.299021	-0.281701	3.32713	-0.250907	-0.299021	-0.29188	-0.218084	-0.254726	-0.252738
BLK	-0.296102	-0.296102	-0.296102	-0.293244	-0.296102	-0.276644	3.32652	-0.268578	-0.296102	-0.289826	-0.242276	-0.290055	-0.185391
TCL1A	-0.284603	-0.284603	-0.284603	-0.284603	-0.284603	-0.260211	3.32795	-0.245364	-0.284603	-0.27138	-0.284603	-0.284603	-0.274171
FAM129C	-0.285569	-0.282747	-0.285606	-0.278316	-0.274838	-0.235915	3.32775	-0.257078	-0.285006	-0.290497	-0.265059	-0.288212	-0.298906
HLA-DQB1	-0.410431	-0.408956	-0.420356	-0.414123	-0.398812	-0.384402	3.26076	0.156075	-0.248642	-0.214064	0.140115	-0.26086	-0.396301
HLA-DQA2	-0.363503	-0.362842	-0.366688	-0.366688	-0.355259	-0.363815	3.29341	0.127056	-0.341004	-0.347539	-0.143181	-0.157863	-0.252084
HLA-DQA1	-0.347963	-0.344712	-0.352758	-0.349585	-0.336352	-0.331173	3.30904	0.00158359	-0.323251	-0.324654	-0.126235	-0.199754	-0.274185
TXK	-0.343743	-0.481822	-0.508871	-0.243746	-0.517707	-0.44871	-0.577379	-0.577379	2.81383	1.25631	0.523982	-0.336833	-0.557928
TMIGD2	-0.654317	-0.509043	-0.725989	-0.557914	-0.223896	-0.697288	-0.0925716	-0.725989	2.61607	0.876354	0.298308	1.09901	-0.70273
INPP4B	-0.470165	-0.474659	-0.474659	-0.474659	-0.457445	-0.450603	-0.426379	-0.412274	2.67844	-0.184324	1.70331	-0.0849262	-0.471661
IL7R	-0.369983	-0.361512	-0.371504	-0.37259	-0.366059	-0.360303	-0.320657	-0.328358	3.26192	0.285282	0.0235172	-0.357142	-0.362615
LEF1	-0.36123	-0.36123	-0.36123	-0.36123	-0.348874	-0.333609	-0.346261	-0.36123	3.27752	0.261394	-0.133946	-0.241754	-0.32832
MAL	-0.292136	-0.292136	-0.292136	-0.292136	-0.292136	-0.292136	-0.292136	-0.292136	3.32729	-0.247105	-0.236688	-0.229717	-0.276692
TCF7	-0.359377	-0.371158	-0.360621	-0.36049	-0.357476	-0.32813	-0.255156	-0.371158	3.27973	0.0111976	0.175494	-0.341582	-0.361276
NELL2	-0.331841	-0.331841	-0.322613	-0.331841	-0.317752	-0.331841	-0.331841	-0.331841	3.29605	-0.214202	0.173044	-0.304482	-0.318996
CAMK4	-0.393696	-0.389711	-0.388867	-0.386266	-0.384261	-0.361768	-0.244398	-0.397243	3.21162	-0.044481	0.539459	-0.386708	-0.373675
DUSP2	-0.269981	-0.341359	-0.150067	-0.57141	-0.531848	-0.523359	0.0153647	-0.467583	0.380548	0.263906	3.15874	-0.604349	-0.358601
TRGV4	-0.301181	-0.295718	-0.307811	-0.300305	-0.280527	-0.307811	-0.307811	-0.307811	-0.307811	0.0144179	3.31529	-0.307811	-0.305113
GZMK	-0.302292	-0.304578	-0.307076	-0.303796	-0.307076	-0.304018	-0.307076	-0.291029	-0.14644	-0.165969	3.32323	-0.281778	-0.302106
TRBV3-1	-0.302056	-0.30638	-0.30638	-0.30638	-0.30638	-0.30638	-0.30638	-0.30638	0.0149552	-0.279187	3.31525	-0.30638	-0.29792
RGS1	-0.332532	-0.390062	-0.350449	-0.387177	-0.387665	-0.333641	-0.292579	-0.336944	0.0661426	-0.194944	3.29435	-0.328643	-0.0258572
XCL2	-0.355787	-0.358427	-0.354096	-0.356097	-0.358427	-0.338341	-0.344524	-0.338324	-0.300196	0.57943	3.2173	-0.348164	-0.344346
XCL1	-0.351251	-0.356056	-0.356056	-0.356056	-0.356056	-0.335736	-0.356056	-0.345362	-0.238235	0.51234	3.23273	-0.350347	-0.343857
CMC1	-0.331161	-0.333766	-0.360841	-0.410221	-0.308882	-0.253956	-0.444983	-0.308965	-0.424042	0.757461	3.15983	-0.284178	-0.4563
RP11-277P12.6	-0.385069	-0.385069	-0.385069	-0.385069	-0.385069	-0.385069	-0.283152	-0.385069	-0.385069	1.07454	3.0481	-0.385069	-0.37387
KLRC3	-0.399911	-0.399911	-0.399911	-0.3907	-0.399911	-0.399911	-0.273308	-0.399911	-0.312093	1.12302	3.02576	-0.399911	-0.373298
KLRC2	-0.391346	-0.391346	-0.391346	-0.391346	-0.391346	-0.367283	-0.294625	-0.391346	-0.265613	0.931005	3.1038	-0.391346	-0.367862
CCL3	-0.17443	-0.192662	-0.309487	-0.281116	-0.15337	-0.105619	-0.53937	0.221794	-0.586366	-0.123424	3.24395	-0.481284	-0.518615
DNAJB1	-0.594461	-0.793044	-0.546906	-0.633502	-0.654982	-0.225627	0.602109	-0.571568	1.28346	1.18948	2.26984	-0.830146	-0.494654
TRBC2	-0.633031	-0.633462	-0.62855	-0.636257	-0.614349	-0.589243	0.585122	-0.597788	1.08905	1.88477	1.89753	-0.521392	-0.602399
JUN	-0.361515	-0.717693	-0.175096	-1.05627	-0.56476	-0.320281	0.221382	-0.993223	1.06931	1.31977	2.28054	-0.808364	0.1062
SERTAD1	-0.421029	-0.687764	-0.286337	-0.549082	-0.636286	-0.417353	-0.15296	-0.0307017	0.221449	1.85984	2.43929	-0.733243	-0.605823
KLRB1	-0.49832	-0.493274	-0.501381	-0.499918	-0.496069	-0.507151	-0.460604	-0.454012	0.639961	2.11051	2.17056	-0.507151	-0.503151
CD3E	-0.538182	-0.5352	-0.543936	-0.539038	-0.532605	-0.510759	-0.509001	-0.506812	1.68129	1.77877	1.80015	-0.518372	-0.526306
IL32	-0.537012	-0.543833	-0.539367	-0.540008	-0.541265	-0.496686	-0.510299	-0.489037	1.45847	2.0239	1.74396	-0.505816	-0.523014
CD3D	-0.537193	-0.536374	-0.536973	-0.537609	-0.531334	-0.505075	-0.515996	-0.482214	1.5343	2.04606	1.64966	-0.524053	-0.523195
TRGV2	-0.417989	-0.417746	-0.446279	-0.417357	-0.422153	-0.271455	-0.446279	-0.389903	-0.295795	2.80748	1.53869	-0.401498	-0.41971
KLRD1	-0.426535	-0.428431	-0.421538	-0.42508	-0.422609	-0.400458	-0.417938	-0.388476	-0.317437	2.54246	1.92621	-0.403962	-0.416208
GZMA	-0.434128	-0.431182	-0.435601	-0.436549	-0.436739	-0.372198	-0.419896	-0.394878	-0.289411	2.20824	2.29374	-0.423862	-0.427537
TRDC	-0.611172	-0.559945	-0.58292	-0.61095	-0.0818836	-0.42932	-0.263796	-0.64759	-0.344419	2.45306	1.73687	0.58966	-0.64759
GNLY	-0.318325	-0.21463	-0.234361	-0.296217	-0.213494	-0.162954	-0.341471	-0.318404	-0.300915	3.31899	-0.159944	-0.363116	-0.395158
TRBV14	-0.30412	-0.300268	-0.305139	-0.307644	-0.304081	-0.24601	-0.29599	-0.233398	-0.234129	3.32595	-0.197008	-0.294253	-0.30391
TRAV23DV6	-0.3272	-0.3272	-0.3272	-0.3272	-0.3272	-0.192938	-0.3272	-0.22229	-0.124052	3.32001	-0.18996	-0.305236	-0.322336
TRAV12-1	-0.331882	-0.331882	-0.326218	-0.331882	-0.331882	-0.284427	-0.331882	-0.277061	0.0109782	3.31125	-0.142306	-0.306045	-0.326761
TRAV26-2	-0.326302	-0.326302	-0.326302	-0.326302	-0.326302	-0.196624	-0.326302	-0.326302	0.162653	3.29699	-0.326302	-0.326302	-0.326302
KLRF1	-0.355563	-0.362895	-0.362895	-0.362895	-0.34556	-0.339846	-0.362895	-0.362895	-0.32676	3.17907	0.716066	-0.362895	-0.350035
CLIC3	-0.404383	-0.416521	-0.416521	-0.408646	-0.402377	-0.373234	-0.200185	-0.347453	-0.276888	3.19667	0.609207	-0.416521	-0.143151
TRAV4	-0.381768	-0.387135	-0.377937	-0.387135	-0.387135	-0.352283	-0.387135	-0.368064	0.18815	3.2296	0.343273	-0.348889	-0.383536
TRGV11	-0.341188	-0.341188	-0.341188	-0.341188	-0.341188	-0.200269	-0.252197	-0.284072	-0.260505	3.30552	0.0798326	-0.341188	-0.341188
TRGV8	-0.338997	-0.316439	-0.338997	-0.334647	-0.313871	-0.317902	-0.338997	-0.301732	-0.321482	3.27767	0.301368	-0.322489	-0.333483
GZMH	-0.343803	-0.335293	-0.335613	-0.339993	-0.318246	-0.273484	-0.315036	-0.290612	-0.312762	3.28016	0.283125	-0.349667	-0.348781
SH2D1B	-0.501494	-0.532423	-0.532423	-0.512029	-0.532423	-0.463091	-0.532423	2.07224	-0.461117	1.96724	1.09278	-0.532423	-0.532423
CD52	-0.755704	-0.772553	-0.785881	-0.694128	-0.737542	-0.723041	1.68919	1.11943	1.11473	1.62583	0.0512096	-0.44207	-0.68948
CD48	-0.784298	-0.781368	-0.776668	-0.783966	-0.756535	-0.729442	0.537447	1.72618	1.19195	1.32043	1.09816	-0.723399	-0.538499
B2M	-0.986935	-0.688433	-0.992978	-0.821287	-0.503437	-0.483667	0.593571	0.797984	1.13894	1.81786	1.32594	-1.0099	-0.187661
TPSD1	-0.355653	-0.281378	-0.595875	1.51094	0.279885	0.0416343	-0.561105	-0.533656	-0.498918	-0.554734	-0.521437	2.69422	-0.623922
TPSAB1	-0.381744	-0.196326	-0.62068	1.44126	0.450193	-0.0181684	-0.587903	-0.519096	-0.57866	-0.531785	-0.527724	2.69292	-0.62228
TPSB2	-0.251635	-0.139217	-0.636942	1.65905	0.363682	0.235368	-0.633616	-0.63587	-0.593565	-0.539925	-0.640321	2.49841	-0.685418
CCL1	-0.512907	-0.336924	-0.590554	-0.099521	1.58503	0.494538	-0.590554	-0.509973	-0.590554	-0.515162	-0.352785	2.60992	-0.590554
EGFL7	-0.243367	0.2809	-0.447712	0.0278777	-0.0781669	-0.358663	-0.494071	-0.181511	-0.468322	-0.556866	-0.296831	3.23379	-0.417054
RP11-354E11.2	-0.410162	-0.204962	-0.45695	0.13524	0.586813	-0.275143	-0.461594	-0.430012	-0.394681	-0.403429	-0.424024	3.1716	-0.432702
FCER1A	-0.349347	-0.267245	-0.462273	-0.221904	0.48667	-0.21507	-0.34859	-0.0298896	-0.465167	-0.441588	-0.416008	3.21265	-0.482234
HDC	-0.387652	-0.316106	-0.40525	-0.185149	0.497044	-0.329822	-0.373918	-0.305806	-0.393821	-0.310504	-0.335877	3.2325	-0.385643
CD34	-0.314177	-0.25689	-0.334077	-0.334077	-0.0585364	-0.334077	-0.289005	-0.203683	-0.334077	-0.28661	-0.238797	3.31808	-0.334077
GATA1	-0.314943	-0.289568	-0.314943	-0.3061	0.0565261	-0.314943	-0.314943	-0.314943	-0.314943	-0.288468	-0.278965	3.31118	-0.314943
CNRIP1	-0.334905	-0.317965	-0.343223	-0.244017	0.0723315	-0.313564	-0.343223	-0.262347	-0.343223	-0.297213	-0.255271	3.30789	-0.325268
KLF1	-0.328735	-0.244575	-0.340982	-0.21524	0.0468433	-0.308985	-0.340982	-0.258579	-0.340982	-0.340982	-0.300143	3.30954	-0.336201
CYTL1	-0.333347	-0.117493	-0.394582	-0.0949891	0.136329	-0.20948	-0.318701	-0.386705	-0.419954	-0.388698	-0.365913	3.28377	-0.390237
HBA2	-0.352579	-0.314118	-0.337171	-0.293106	-0.352579	-0.352579	-0.292973	-0.301949	-0.265316	0.046908	-0.138862	3.3069	-0.352579
HBB	-0.291084	-0.326668	-0.328315	-0.27758	-0.306544	-0.300475	-0.191415	-0.25038	-0.290922	-0.257689	-0.204567	3.32528	-0.299637
HBD	-0.294372	-0.254202	-0.294372	-0.25516	-0.294372	-0.294372	-0.294372	-0.294372	-0.294372	-0.2439	-0.243609	3.32746	-0.269982
CRHBP	-0.276746	-0.264652	-0.295651	-0.27821	-0.230786	-0.295651	-0.295651	-0.233087	-0.295651	-0.269931	-0.295651	3.32732	-0.295651
STXBP6	-0.292716	-0.256202	-0.292716	-0.275118	-0.196402	-0.292716	-0.292716	-0.292716	-0.292716	-0.270653	-0.292716	3.32699	-0.279606
RHAG	-0.280444	-0.280444	-0.280444	-0.280444	-0.243144	-0.280444	-0.280444	-0.280444	-0.280444	-0.280444	-0.280444	3.32802	-0.280444
ZNF385D	-0.297896	-0.275201	-0.322594	-0.193528	-0.237019	-0.285993	-0.322594	-0.322594	-0.225737	-0.288226	-0.231135	3.32511	-0.322594
CSF2RB	-0.509099	-0.342993	-0.514404	-0.207287	-0.133438	-0.471045	-0.442133	1.05518	-0.553413	-0.469741	-0.487421	2.99945	0.0763422
ALDH1A1	-0.359855	-0.359855	-0.359855	-0.277731	-0.340214	-0.359855	-0.359855	0.66246	-0.359855	-0.359855	-0.359855	3.19418	-0.359855
MLLT3	-0.690638	-0.650986	-0.670851	-0.619012	-0.566945	-0.632444	-0.387446	-0.449996	1.83091	0.241589	0.6269	2.29786	-0.328948
SOCS2	-0.522389	-0.492457	-0.539076	-0.453605	-0.337246	-0.539076	-0.539076	-0.486292	0.89822	0.173329	0.0970929	3.02183	-0.281253
CRIP2	-0.294444	-0.307243	-1.05397	2.2184	0.124244	0.0932786	0.491984	-0.305194	1.73507	-0.8589	-0.742368	-0.0394335	-1.06142
VIM	0.436163	0.318618	-0.23811	1.52949	0.578774	1.01429	-1.27205	1.35115	-0.410749	-0.710069	-0.893782	0.0373963	-1.74113
MAMDC2	0.501195	-0.0462509	-0.531895	2.98707	0.466063	0.204254	-0.541417	-0.554304	-0.629633	-0.693183	-0.642351	0.0989239	-0.618472
RAB27B	0.491966	0.210937	-0.567206	2.35869	0.76398	1.12452	-0.833253	-0.977326	-0.789763	-0.19025	-0.77159	0.197362	-1.01806
CD9	-0.261563	-0.441487	-1.06404	1.89203	-0.364191	0.592423	-0.687309	1.14937	-0.700197	-0.890277	-1.12815	0.515467	1.38794
LMNA	-0.475866	-0.485376	-1.04958	1.32111	-0.218429	0.217993	-0.808882	2.49495	-0.489482	-0.572657	-0.658303	0.83836	-0.113841
LYZ	-0.112885	0.343367	0.802334	-0.411195	0.251379	0.291879	-0.723202	2.85055	-0.685991	-0.711543	-0.666725	-0.408874	-0.819093
FCGR3A	-0.3944	-0.40937	-0.40937	-0.392845	-0.40937	-0.384353	-0.40937	3.16274	-0.40937	0.654168	0.118762	-0.324626	-0.392596
RP11-1143G9.4	-0.24849	-0.0632934	0.108448	-0.34899	-0.226237	-0.129461	-0.431831	3.28444	-0.380051	-0.384574	-0.37956	-0.368569	-0.431831
KLF4	-0.0457288	-0.133876	0.332071	-0.288922	-0.199965	-0.1403	-0.394903	3.22991	-0.481829	-0.500241	-0.464057	-0.345349	-0.566812
CYBB	-0.335738	-0.343141	-0.339819	-0.343847	-0.340925	-0.339139	0.433255	3.25216	-0.345736	-0.33537	-0.317341	-0.324312	-0.320047
CDKN1C	-0.360899	-0.29808	-0.437699	-0.318071	-0.313691	-0.360546	-0.392279	3.22683	-0.413791	-0.43196	-0.200978	0.504033	-0.202874
CD36	-0.325057	-0.325057	-0.325057	-0.322154	-0.302122	-0.312327	-0.295445	3.29148	-0.325057	-0.325057	-0.325057	0.215973	-0.325057
LGALS3	-0.355916	-0.368464	-0.371488	-0.362455	-0.369837	-0.342472	-0.342251	3.28435	-0.205707	-0.231399	-0.317189	-0.246729	0.229559
IFI30	-0.329416	-0.332458	-0.329969	-0.320713	-0.327742	-0.333972	-0.064433	3.30791	-0.32588	-0.327083	-0.315677	-0.301684	0.00111867
S100A9	-0.267291	-0.289125	-0.274486	-0.279378	-0.276422	-0.25676	-0.293447	3.32789	-0.265454	-0.291198	-0.254729	-0.280751	-0.298848
S100A8	-0.268773	-0.297261	-0.268617	-0.277629	-0.290543	-0.256504	-0.301518	3.32782	-0.264206	-0.270549	-0.255414	-0.284037	-0.292771
SERPINA1	-0.274701	-0.284712	-0.284712	-0.271272	-0.271615	-0.284712	-0.284712	3.32814	-0.279962	-0.274777	-0.274613	-0.274564	-0.267792
LINC01272	-0.274639	-0.284032	-0.288435	-0.268835	-0.27223	-0.288435	-0.288435	3.32804	-0.277379	-0.288435	-0.263364	-0.274951	-0.258865
FCN1	-0.273492	-0.283592	-0.279548	-0.282641	-0.284912	-0.266555	-0.276959	3.32815	-0.281964	-0.277625	-0.268799	-0.278841	-0.273222
LILRA5	-0.277826	-0.281487	-0.279041	-0.27346	-0.281487	-0.276504	-0.272893	3.32817	-0.275945	-0.281487	-0.281487	-0.279018	-0.267536
S100A12	-0.263682	-0.285674	-0.271045	-0.273298	-0.28442	-0.286529	-0.262515	3.32809	-0.286454	-0.283188	-0.280715	-0.273503	-0.277067
VCAN	-0.27814	-0.278907	-0.282218	-0.285638	-0.265538	-0.265499	-0.283228	3.32801	-0.273658	-0.291806	-0.278242	-0.253756	-0.291379
LGALS2	-0.275562	-0.278204	-0.287844	-0.2488	-0.275945	-0.273739	-0.266562	3.32799	-0.269952	-0.287844	-0.287844	-0.287844	-0.287844
BIRC5	-0.528862	0.18419	-0.508821	-0.520715	1.68738	2.64396	-0.500113	-0.259347	-0.482626	-0.491842	-0.467264	-0.272397	-0.483542
AURKB	-0.499409	0.169963	-0.489621	-0.492798	1.86037	2.53206	-0.464833	-0.360892	-0.442467	-0.451144	-0.493651	-0.40937	-0.458203
TOP2A	-0.484812	0.0421344	-0.476241	-0.484654	1.4715	2.8111	-0.483335	-0.260653	-0.461748	-0.470549	-0.439689	-0.300059	-0.462992
MKI67	-0.508081	0.0103937	-0.514411	-0.510703	1.52375	2.78128	-0.461294	-0.214762	-0.417552	-0.463497	-0.424457	-0.328923	-0.471742
CENPF	-0.459368	0.0395011	-0.396645	-0.495272	1.18084	2.96508	-0.447078	-0.277181	-0.416765	-0.473696	-0.467235	-0.26952	-0.482664
UBE2C	-0.472659	0.0277969	-0.441758	-0.478979	1.27825	2.92415	-0.41812	-0.331832	-0.429286	-0.441435	-0.428498	-0.327542	-0.460088
PTTG1	-0.492081	0.158067	-0.467122	-0.549201	1.21129	2.91856	-0.58124	-0.196036	-0.452538	-0.457423	-0.25368	-0.315567	-0.523037
CDC20	-0.447946	-0.15157	-0.443733	-0.457653	0.624186	3.17462	-0.433471	-0.0344182	-0.424885	-0.433553	-0.396873	-0.182581	-0.392126
HMMR	-0.422603	-0.194162	-0.441112	-0.430249	0.838238	3.12718	-0.430181	-0.198488	-0.377309	-0.389136	-0.430589	-0.270064	-0.38152
CCNB2	-0.464335	-0.0336321	-0.456763	-0.473402	0.983116	3.04303	-0.46961	-0.0605424	-0.45017	-0.450647	-0.473467	-0.225615	-0.467959
PRTN3	-0.195846	0.921238	2.6472	-0.626195	0.656654	0.773158	-0.637426	-0.228689	-0.619814	-0.68004	-0.548419	-0.660973	-0.800844
RNU12	1.00842	0.245935	1.81856	-0.491413	0.227033	1.3269	-0.396444	-1.29805	-0.860611	-1.05691	0.888998	-0.898765	-0.513653
PTCH2	1.04853	0.623989	2.10679	-0.324529	0.515847	0.703366	-0.31839	-0.377401	-1.24681	-1.35746	0.250377	-0.509131	-1.11517
FOS	0.775278	0.229909	1.20681	-0.337709	0.273665	0.445866	-1.88644	0.930636	0.590634	-0.607526	0.866016	-0.735449	-1.75169
RGCC	0.548507	0.788541	0.952635	-0.323854	0.0849341	0.777275	-1.20914	-1.19696	1.48277	-1.40194	1.06538	-0.907003	-0.661149
RPPH1	0.917575	0.218864	0.807872	0.311916	1.38106	1.54526	-1.18918	-0.746341	-1.10225	-1.03955	-0.366922	0.464845	-1.20314
RPS24	0.81974	0.699967	0.955552	0.61631	0.487126	0.434775	-0.12966	-0.322961	-0.172544	-0.411626	-0.466762	0.39289	-2.90281
RPS23	0.674547	0.723918	0.791095	0.485949	0.544256	0.466449	0.26187	-0.511795	0.07565	-0.423097	-0.563466	0.414163	-2.93954

## Sheet: 721214
Gene	13	4	5	3	9	8	10	1	0	6	2	7	12	11	14
BTG2	0.939421	-1.45655	-0.299389	-0.0422415	1.70295	1.01018	-1.48096	-0.544737	0.581601	0.442172	-0.0105766	-1.60279	-0.0472901	-0.324725	1.13294
DUSP1	0.953258	-0.704453	0.010998	-0.66618	0.00289983	1.53645	-1.40675	-0.949808	-0.420967	-0.101131	-0.168059	-0.301672	-1.08071	1.68353	1.6126
DERL3	3.51141	-0.171846	-0.228016	-0.308967	-0.368707	-0.349686	-0.273295	-0.364282	-0.384873	-0.394095	-0.371953	0.544298	-0.405442	-0.340925	-0.0936182
FKBP11	3.57187	-0.130851	-0.24523	-0.275979	-0.368857	-0.343776	-0.187016	-0.3442	-0.359332	-0.321176	-0.33981	0.0608305	0.0814518	-0.35317	-0.444758
JUN	3.39903	-0.313263	-0.184311	-0.383597	-0.114048	0.21112	-1.03858	-0.657509	-0.352627	-0.328547	-0.303801	0.161197	-0.287199	-0.175277	0.367411
FOS	0.788264	0.368093	0.311291	-0.454091	-0.398054	1.14815	-0.546578	-0.557339	-0.463982	-0.206596	0.0498794	0.701462	-2.11453	2.21774	-0.843707
FOSB	-0.0396717	0.707533	0.276584	-0.623152	-0.731361	0.559267	-0.170116	-0.61438	-0.737619	-0.591676	-0.388875	1.53808	-1.46247	2.48702	-0.209164
MEST	-0.986912	-0.481627	-0.345611	-0.213125	-0.185874	0.524422	-0.270999	0.14294	-0.0765332	0.220563	0.0806177	-0.241229	-0.843633	3.31482	-0.637817
CTD-3252C9.4	-1.34461	-0.296907	0.028506	-0.207767	0.0894249	0.890239	-0.815346	0.19704	0.156152	0.385801	0.415832	-0.0385008	-0.97186	2.77101	-1.25902
TIMP3	-0.443595	-0.427606	-0.30443	-0.439244	-0.204272	1.46248	-0.443595	-0.440183	-0.431672	-0.443595	-0.438411	-0.400032	-0.372124	3.13924	0.187039
GATA1	-0.416188	-0.376472	-0.269774	-0.407719	-0.311438	2.09699	-0.380147	-0.410486	-0.407425	-0.412614	-0.411241	-0.346647	-0.340328	2.78308	-0.389594
PTGDS	-0.841064	0.805019	0.322831	-0.591874	-0.698202	1.53909	-0.628713	-0.618157	-0.679175	-0.694182	-0.493872	0.336745	-0.528942	2.6379	0.132602
CD36	-0.482217	-0.465741	-0.459999	-0.462923	-0.477317	-0.234919	-0.290969	-0.359983	-0.441614	-0.185534	0.53567	-0.375597	-0.482217	3.3138	0.869562
F13A1	-0.65733	-0.475826	-0.482213	-0.40456	-0.457686	-0.581762	0.252547	0.287798	-0.188675	0.0366465	0.42903	-0.291594	-0.532751	3.39861	-0.332231
LAT	-0.434633	-0.391188	-0.369707	-0.379525	-0.350718	0.400578	-0.417912	-0.384922	-0.387792	-0.384211	-0.388066	-0.385967	0.955847	3.33019	-0.411969
CA2	-0.62173	0.235515	0.468827	-0.163387	-0.18133	0.437809	-0.528067	-0.434768	-0.403361	-0.547751	-0.577606	0.29403	-0.648829	3.30371	-0.633061
LTBP1	-0.378202	-0.218385	-0.150354	-0.326554	-0.223316	0.564306	-0.373894	-0.376792	-0.360207	-0.372452	-0.383332	-0.201117	-0.336764	3.51019	-0.37313
HBQ1	-0.336694	-0.308248	-0.294838	-0.321002	-0.31429	0.524328	-0.315549	-0.32431	-0.320649	-0.329536	-0.330914	-0.222498	-0.297677	3.52857	-0.336694
C6orf25	-0.453705	-0.290025	-0.224624	-0.225171	-0.241847	0.496177	-0.333096	-0.282404	-0.275389	-0.238868	-0.298373	-0.342599	-0.410331	3.52708	-0.406827
HBD	-0.33603	-0.321904	-0.316988	-0.310993	-0.270594	0.306161	-0.264248	-0.30842	-0.303236	-0.293918	-0.288549	-0.251195	-0.324035	3.56973	-0.285782
GP9	-0.332546	-0.305374	-0.292339	-0.286297	-0.301601	0.191367	-0.250886	-0.27047	-0.291807	-0.26552	-0.263978	-0.27882	-0.305035	3.58585	-0.332546
RHAG	-0.286211	-0.269715	-0.27435	-0.286211	-0.286211	-0.108743	-0.286211	-0.286211	-0.286211	-0.286211	-0.276252	-0.102812	-0.286211	3.60777	-0.286211
TUBB1	-0.286134	-0.28291	-0.286134	-0.286134	-0.2838	0.0625533	-0.262805	-0.281084	-0.282767	-0.28359	-0.276685	-0.278721	-0.286134	3.60048	-0.286134
HBA1	-0.289346	-0.287901	-0.28454	-0.286871	-0.282215	0.0847834	-0.289346	-0.287752	-0.289346	-0.287385	-0.288231	-0.243719	-0.277053	3.59827	-0.289346
HBA2	-0.290133	-0.282686	-0.287731	-0.28909	-0.286891	0.0752344	-0.290133	-0.286774	-0.289318	-0.28445	-0.286425	-0.243739	-0.266858	3.59913	-0.290133
IER2	0.761505	-0.948111	-0.577933	-0.544034	0.530631	1.04559	-0.347555	-0.825334	-0.440004	-0.0668352	0.0516466	-1.13361	-0.00304423	2.84712	-0.350031
IER3	-0.173487	0.735346	1.52886	-0.246645	1.2203	-1.25108	-0.966922	-0.543736	-0.557238	0.0460108	-0.100311	0.330617	-1.0214	-1.04467	2.04436
MARCKSL1	-1.03609	0.418103	0.822357	0.143074	1.75648	1.60128	-0.871264	-0.893753	-0.213394	-0.905519	-1.21453	0.786233	-0.521238	-0.832836	0.961106
MALAT1	-1.59411	-0.0884754	0.297213	0.146779	0.593513	0.789724	-2.80142	-0.0794655	0.395589	0.385922	0.0774373	-0.524324	0.767133	0.830138	0.804345
MT-CO3	-2.5424	0.273731	0.325068	0.449278	0.408194	0.173843	-2.29434	0.562904	0.590131	0.665519	0.613141	0.361482	0.148223	0.029759	0.235462
MT-CO1	-2.08567	0.299815	0.377433	0.456779	0.393692	0.220673	-2.74741	0.543692	0.54368	0.604168	0.576124	0.227259	0.209803	0.166954	0.213008
MT-CYB	-2.07407	0.0593776	0.331489	0.50452	0.624373	0.393732	-2.64703	0.519027	0.746657	0.765387	0.55226	0.00506071	0.0327852	0.238957	-0.0525265
MT-ND4L	-1.8442	-0.0593511	0.22827	0.461323	0.561545	0.309868	-2.81298	0.544961	0.716888	0.746811	0.596492	-0.24889	0.318282	0.278681	0.202299
MT-ND3	-2.97899	0.0640363	0.206266	0.491287	0.494864	0.20666	-1.58428	0.618476	0.720892	0.787807	0.644076	0.0045079	0.035015	-0.0274275	0.316816
SOX4	-1.57416	0.23516	0.6778	0.837243	2.00894	1.19547	-0.710141	-0.08423	0.971091	0.0919403	-0.846707	-0.141218	-1.0193	-0.464066	-1.17783
HIST1H2AM	-1.22525	-0.203274	0.306035	0.337477	2.50066	1.40241	-0.934944	-0.081331	0.679003	0.144943	-0.371441	0.120919	-0.598989	-1.05093	-1.02529
HIST1H2BN	-0.525085	-0.0665159	0.199072	0.0983311	2.4865	1.79234	-1.17345	-0.386049	0.514156	0.172752	-0.606702	-0.244156	-0.71394	-0.373181	-1.17408
HIST1H3H	-1.0974	-0.137532	0.168335	0.197122	2.21342	1.88706	-0.399676	0.0675722	0.268943	0.0899029	0.370467	-0.861456	-1.17387	-0.307213	-1.28567
RP11-354E11.2	-0.930826	-0.805309	-0.221815	0.306636	2.53772	1.66027	-0.431069	-0.344818	0.673009	0.0264371	-0.597353	-0.801635	-0.730146	0.460392	-0.801497
FCER1A	-0.363564	-0.26874	-0.0999533	-0.290775	0.084357	3.5898	-0.271195	-0.327452	-0.312749	-0.335051	-0.341891	-0.212004	-0.286834	-0.200385	-0.363564
CNRIP1	-0.452759	-0.402798	-0.198645	-0.383697	0.188155	3.33121	-0.418592	-0.435468	-0.406413	-0.414751	-0.425471	-0.349286	-0.373674	1.03952	-0.297329
HIST1H2BF	-0.671394	-0.125209	0.74367	-0.0342562	1.51556	2.83871	-0.73757	-0.38513	0.10712	-0.312395	-0.589033	-0.556802	-0.426333	-0.525784	-0.841154
SLC40A1	-1.15407	-0.201705	0.389271	0.07476	1.04798	2.58341	-0.636533	-0.480132	0.0295077	-0.343699	-0.604902	-0.471969	-0.740625	1.41124	-0.90253
RNASE2	-0.483725	1.53489	0.236718	-0.255025	-0.516782	-0.412724	-0.266904	-0.314433	-0.50662	-0.509675	-0.4479	3.08601	-0.435101	-0.371642	-0.337084
AZU1	-0.799033	1.8047	0.272671	-0.123506	-0.489966	-0.568406	0.106201	-0.0464916	-0.454229	-0.522189	-0.400835	2.81661	-0.546308	-0.433514	-0.615699
UBE2C	-0.437083	-0.278363	-0.403623	-0.384572	-0.424555	-0.279659	-0.415314	-0.317693	-0.413119	-0.394026	-0.36983	3.12818	-0.132722	1.55946	-0.437083
MPO	-0.350728	0.862044	-0.280339	-0.354152	-0.413549	-0.365869	-0.26598	-0.319226	-0.429622	-0.406197	-0.380503	3.43176	-0.223118	-0.208059	-0.296466
PRTN3	-0.409106	1.0817	-0.187379	-0.316444	-0.372635	-0.347798	-0.336311	-0.297081	-0.397689	-0.410447	-0.357753	3.35477	-0.321879	-0.238764	-0.443187
ELANE	-0.560422	0.769478	-0.310904	-0.265848	-0.401147	-0.458603	-0.0740624	-0.150352	-0.453038	-0.470301	-0.258645	3.43702	-0.211776	-0.273111	-0.318288
RRM2	0.0414456	-0.264005	-0.280529	-0.293036	-0.291466	-0.286631	-0.299731	-0.282661	-0.318733	-0.317847	-0.298243	3.59897	-0.245934	-0.141264	-0.320331
MYBL2	-0.20909	-0.251208	-0.29794	-0.29044	-0.299935	-0.291724	-0.265949	-0.284705	-0.293553	-0.299935	-0.28702	3.60632	-0.299935	-0.0413351	-0.193552
TK1	-0.182438	-0.192285	-0.25209	-0.299934	-0.320136	-0.297816	-0.243653	-0.262226	-0.333565	-0.297935	-0.211967	3.60275	-0.340117	-0.0284706	-0.340117
UHRF1	-0.33778	0.0806266	-0.245359	-0.296582	-0.306112	-0.277516	-0.287625	-0.303911	-0.332014	-0.332337	-0.284362	3.59506	-0.219802	-0.159666	-0.29262
KIAA0101	-0.366876	0.37916	-0.117545	-0.300458	-0.393541	-0.244616	-0.26676	-0.274779	-0.39862	-0.373359	-0.324206	3.54036	-0.349959	-0.071741	-0.437057
TYMS	-0.396166	0.300253	-0.0659176	-0.257626	-0.398824	-0.321539	-0.262724	-0.164282	-0.386702	-0.399071	-0.239231	3.54133	-0.392233	-0.0466932	-0.51057
IGLL1	-1.18736	1.255	0.871231	0.64085	1.2852	-0.0985854	-0.0532131	-0.279625	0.13662	-0.680238	-0.937148	1.95946	-0.884932	-0.832201	-1.19506
OSM	-1.4973	1.40101	1.84167	0.699687	0.795131	-0.532228	-0.328046	0.0801834	0.0479557	-0.0633229	-0.434995	1.13956	-1.0182	-0.862169	-1.26894
CTSG	-1.0715	1.39542	0.277771	0.0775569	-0.590652	-0.950375	0.930589	0.411844	-0.246351	-0.0726801	0.601314	2.24118	-0.940945	-0.844939	-1.21823
CFD	-1.67767	1.39199	0.0904494	-0.0152515	-0.628269	-0.957907	1.54816	0.563709	-0.212978	0.0753725	0.752826	1.36098	-1.30781	-1.01542	0.0318148
CD69	-2.98614	0.0676828	0.642125	0.412266	0.793711	-0.620569	-0.00276869	0.132733	0.836032	1.05552	0.671512	0.0340193	0.347097	-0.445535	-0.937686
RPL18A	-3.08555	1.12658	0.796727	0.27391	-0.187621	-0.0126673	0.661546	0.185462	-0.213599	-0.337378	-0.283407	0.856428	0.594452	-0.733392	0.358511
RPLP0	-3.16975	0.819407	0.739753	0.551891	0.347043	0.122245	0.261705	0.506473	0.332715	0.177926	0.141691	0.763304	-0.348718	-0.218796	-1.02689
RPS18	-3.37313	0.861212	0.694673	0.374191	0.0370641	0.143255	0.484001	0.408117	0.113184	0.0834547	0.115912	0.700792	0.118341	-0.321137	-0.439928
RPL13	-3.42764	0.84876	0.681796	0.329694	0.0397768	0.212544	0.456639	0.299905	0.038133	-0.0349162	-0.0250647	0.623596	0.366652	-0.232819	-0.17706
RPL39	-3.43026	0.7519	0.680954	0.392797	0.255209	0.331399	0.518166	0.267904	0.17859	0.0158851	-0.0874797	0.517022	0.195996	-0.384346	-0.203739
RPS12	-3.44054	0.706585	0.554912	0.340859	0.2033	0.160946	0.555164	0.310386	0.144846	0.0251547	-0.00899576	0.668315	0.351905	-0.361506	-0.21133
DDIT4	1.6316	-0.214152	0.480875	-0.134977	-0.300207	-0.570937	-0.68989	-0.606708	-0.462231	-0.313016	-0.411554	-0.589684	2.85412	-0.875622	0.202381
AQP3	1.10565	-0.175044	-0.422312	-0.595565	-0.83593	-0.0677592	0.199409	-0.18226	-0.694025	-0.266042	0.710064	0.203064	2.83677	-0.340837	-1.47519
NKG7	-0.392554	-0.081463	-0.197897	-0.302373	-0.418899	-0.453117	-0.176553	-0.147886	-0.354257	-0.255408	-0.117716	0.0396787	3.57833	-0.410508	-0.309378
LCK	-0.247201	-0.27738	-0.257132	-0.270917	-0.274776	-0.281524	-0.274337	-0.270969	-0.279677	-0.264686	-0.275044	-0.242638	3.6119	-0.275533	-0.120092
IL32	-0.19324	-0.278925	-0.274539	-0.277099	-0.275791	-0.27746	-0.273771	-0.278836	-0.278199	-0.27479	-0.278435	-0.276085	3.61017	-0.279763	-0.0932419
IL7R	-0.175976	-0.267166	-0.268601	-0.264755	-0.268601	-0.268601	-0.268601	-0.26787	-0.267301	-0.263193	-0.267202	-0.268601	3.61366	-0.268601	-0.228593
CD3E	-0.19782	-0.253988	-0.262013	-0.265518	-0.266461	-0.268447	-0.259238	-0.26478	-0.266047	-0.257683	-0.262637	-0.252706	3.61423	-0.268447	-0.268447
CCL4	-0.27673	-0.259807	-0.263658	-0.259623	-0.272338	-0.27673	-0.25205	-0.258212	-0.256565	-0.248344	-0.261012	-0.23455	3.61432	-0.27673	-0.217972
CD3D	-0.259212	-0.259212	-0.259212	-0.256366	-0.259212	-0.259212	-0.259212	-0.257267	-0.257469	-0.252698	-0.259212	-0.258067	3.61478	-0.259212	-0.259212
GZMB	-0.25928	-0.256081	-0.247331	-0.25928	-0.25928	-0.25928	-0.25928	-0.25928	-0.25928	-0.25928	-0.25928	-0.25928	3.61477	-0.25928	-0.25928
KLRD1	-0.260358	-0.260358	-0.258644	-0.260358	-0.260358	-0.238091	-0.260358	-0.254046	-0.260358	-0.260358	-0.260358	-0.260358	3.61472	-0.260358	-0.260358
GNLY	-0.269126	-0.247462	-0.247625	-0.268039	-0.263957	-0.25713	-0.269126	-0.257826	-0.265192	-0.244478	-0.264401	-0.238484	3.6146	-0.252629	-0.269126
CCL5	-0.30297	-0.284215	-0.265608	-0.258482	-0.326655	-0.356431	-0.221438	-0.179146	-0.269649	-0.220222	-0.213539	-0.248562	3.60749	-0.115086	-0.345489
GIMAP4	-0.26271	-0.318976	-0.324283	-0.324283	-0.319852	-0.324283	-0.313057	-0.324283	-0.322851	-0.316093	-0.306474	-0.324283	3.51655	-0.316938	0.581818
CST7	-0.68916	0.0292097	-0.257904	-0.117453	-0.502509	-0.577041	-0.290253	-0.0727518	-0.289185	-0.0917002	-0.104923	0.645283	3.41059	-0.444022	-0.648181
BANK1	-0.315961	-0.328328	-0.341303	-0.315288	-0.362228	-0.20809	-0.398879	-0.360221	-0.378648	-0.311238	-0.291896	-0.302852	-0.375537	0.850852	3.43962
LEPR	-0.834557	-0.296269	-0.248672	-0.235702	-0.301516	0.218351	-0.368699	-0.348775	-0.236403	-0.143892	-0.223004	-0.359872	-0.580811	0.518931	3.44089
SERPINF1	-0.588447	-0.454918	-0.558153	-0.383673	-0.407062	0.468039	-0.107154	-0.292575	-0.151932	-0.00139597	0.347551	-0.516302	-0.483126	-0.301782	3.43093
LYZ	-0.626009	-0.263053	-0.418426	-0.296886	-0.158501	-0.0514091	-0.244285	-0.308585	-0.251539	-0.25283	-0.0434795	0.170429	-0.535271	-0.266607	3.54645
HLA-DQA2	-0.363859	-0.360431	-0.341494	-0.304762	-0.35698	-0.365605	-0.17246	-0.21093	-0.225813	-0.0646389	0.00270493	-0.357087	-0.164657	-0.304316	3.59033
HLA-DQA1	-0.312639	-0.383905	-0.355032	-0.31251	-0.353348	-0.389031	-0.209678	-0.199348	-0.195028	-0.00443971	0.0507822	-0.382081	-0.193069	-0.342574	3.5819
IFI30	-0.213551	-0.327815	-0.335264	-0.332643	-0.360962	-0.39528	-0.0864908	-0.207468	-0.311197	-0.197551	0.127451	-0.277094	-0.30504	-0.359755	3.58266
S100A9	-0.237919	-0.325056	-0.404911	-0.352063	-0.388848	-0.359021	-0.00289342	-0.289434	-0.369771	-0.290831	0.0423759	-0.284153	-0.0663295	-0.250914	3.57977
HLA-DQB1	-0.324107	-0.33867	-0.328978	-0.291568	-0.318476	-0.328103	-0.203761	-0.261727	-0.281332	-0.192856	-0.101227	-0.326957	-0.0380273	-0.264622	3.60041
PCOLCE	-0.43456	-0.348233	-0.264365	-0.319386	-0.238629	-0.257448	-0.257631	-0.250232	-0.215426	-0.138254	-0.157131	-0.26135	-0.0169771	-0.43456	3.59418
SERPINA1	-0.309504	-0.0946803	-0.266393	-0.342526	-0.445475	-0.410335	0.0459163	-0.262391	-0.354298	-0.257947	-0.0331354	-0.0771376	-0.373807	-0.392661	3.57437
C1R	-0.253035	-0.168974	-0.0728278	-0.156276	-0.278068	-0.178422	-0.16409	-0.300074	-0.310659	-0.293558	-0.34253	-0.182311	-0.47283	-0.420498	3.59415
MS4A7	-0.266793	-0.282034	-0.262705	-0.263785	-0.263778	-0.291677	-0.249475	-0.206706	-0.228307	-0.218517	-0.190923	-0.272204	-0.305195	-0.310528	3.61263
FGL2	-0.357449	-0.286234	-0.26692	-0.252637	-0.273694	-0.330737	-0.213204	-0.200563	-0.256689	-0.207434	-0.173809	-0.217613	-0.262704	-0.310487	3.61017
LINC00926	-0.296777	-0.242299	-0.245374	-0.265922	-0.285337	-0.235652	-0.219396	-0.275273	-0.263505	-0.25739	-0.265788	-0.20259	-0.285211	-0.273091	3.6136
MS4A1	-0.26766	-0.26766	-0.26766	-0.265071	-0.26766	-0.26766	-0.187672	-0.266548	-0.26766	-0.266168	-0.266138	-0.26766	-0.241353	-0.247406	3.61398
LINC01272	-0.142937	-0.267261	-0.273206	-0.280827	-0.275998	-0.279678	-0.271906	-0.259339	-0.275985	-0.266899	-0.232256	-0.27392	-0.244425	-0.267995	3.61263
FCN1	-0.0576641	-0.266276	-0.286261	-0.295577	-0.285495	-0.2846	-0.256538	-0.276679	-0.283473	-0.287709	-0.235758	-0.248826	-0.313715	-0.229721	3.60829
CD79A	1.15285	-0.364106	-0.344862	-0.346896	-0.340501	-0.359482	-0.272097	-0.352122	-0.34579	-0.343201	-0.326612	-0.357924	-0.338585	-0.394376	3.3337
IGHM	0.537138	-0.477321	-0.46766	-0.422611	-0.467827	-0.49223	-0.0721577	-0.209894	-0.289395	-0.0434743	0.253584	-0.436921	-0.461709	-0.394292	3.44477
S100A8	0.0980093	-0.36816	-0.429394	-0.337528	-0.487287	-0.371423	0.179275	-0.334072	-0.450697	-0.279046	-0.128317	-0.450632	-0.167463	-0.0100328	3.53677
MNDA	-0.609828	0.564923	-0.259575	-0.399434	-0.470057	-0.511543	-0.48213	-0.295824	-0.486926	-0.468873	-0.355331	1.3598	-0.511075	-0.16581	3.09168
S100A11	-0.670661	-1.07711	-0.991127	-0.564313	-0.562966	-1.00944	1.19136	0.331313	0.157454	1.03744	1.69251	-1.01105	0.846114	-0.76219	1.39267
IFITM3	-1.52583	-0.354199	-0.837466	-0.494212	-0.766762	-1.11818	1.5484	0.324998	-0.239866	0.392524	1.15602	-0.165101	1.13434	-0.741945	1.68728
ITGAM	-0.559068	-0.463462	-0.449896	-0.6893	-0.809901	-0.639772	-0.165381	-0.406065	-0.614255	0.0200712	1.66361	-0.231799	2.0156	-0.637496	1.96711
JAML	-0.807189	-0.639308	-0.549963	-0.5748	-0.736408	-0.732846	-0.145889	-0.0791228	-0.415155	0.363895	2.22033	-0.649492	1.64624	-0.505775	1.60548
TSC22D3	1.33868	-1.58541	-1.30541	-0.566489	-0.480371	-0.737984	-0.0679482	0.0927467	0.0779496	0.796765	1.04759	-1.32664	0.54543	0.482174	1.68893
JUNB	0.261367	-1.05252	-0.503249	-0.574055	0.234135	-0.493146	-0.471845	-0.54369	-0.231856	-0.0480477	0.0968406	-1.14885	2.38859	0.00445756	2.08187
B2M	-0.181431	-0.829719	-0.755885	-0.548339	-0.767777	-0.682619	-0.0146981	-0.193335	-0.294472	0.155651	0.474699	-1.07828	2.58732	0.410877	1.718
CD24	-1.92589	-0.499258	-0.467797	0.195078	1.04014	-1.11425	0.409643	0.727976	0.716461	0.927952	1.06706	-0.178669	-1.30377	-0.901123	1.30645
HLA-DRB1	-0.937044	-0.703898	-0.58295	-0.284856	-0.477389	-0.825544	0.777459	0.241254	0.131758	0.703573	0.986569	-0.67483	-0.515805	-0.664116	2.82582
HLA-DRB5	-0.743354	-0.654033	-0.548958	-0.383625	-0.464324	-0.689313	0.529553	0.0742809	0.00145561	0.522978	0.845353	-0.624596	-0.42277	-0.560813	3.11817
APP	-1.03179	-0.62767	-0.633493	-0.481622	-0.385571	-0.787818	0.0321433	0.24708	0.0967199	0.449059	0.837025	-0.129488	-0.0892669	-0.618968	3.12366
IGFBP7	-1.89478	-0.408225	-0.261833	0.357491	0.485265	-0.00149249	-0.0382	0.260014	0.41537	0.165797	-0.193926	0.243741	-0.620553	-1.24783	2.73917
PFN1	-3.11252	-0.437758	-0.531009	-0.0934698	-0.227514	-0.253403	1.17956	0.314298	0.0297698	0.356421	0.765164	-0.0235294	0.964887	0.595102	0.473999
SH3BGRL3	-3.00987	-0.59799	-0.356969	0.291451	0.319409	-0.214815	1.06537	0.595593	0.57802	0.761635	0.880059	-0.907728	0.404289	0.234259	-0.0427119
TMSB10	-2.27693	-0.626376	-0.386276	0.262031	0.616431	-0.300428	0.966297	0.373882	0.555874	0.560245	0.574892	-0.649316	1.11887	-1.75903	0.969837
FTH1	-2.93321	-0.6786	-0.079548	0.291894	0.707168	1.09875	0.122051	0.162522	0.49492	0.402208	0.30688	-0.910166	-0.632189	0.893788	0.753533
ACTB	-2.25591	-0.906626	-0.905245	-0.418129	-0.326458	-0.0367927	0.611547	-0.11279	-0.193819	0.147049	0.568552	-0.383859	1.26879	1.21921	1.72449
TMSB4X	-2.2962	-0.69653	-0.484847	-0.164017	-0.0800977	-0.269899	-0.151689	-0.0499454	0.0998365	0.149158	0.0296681	-0.754101	1.62453	1.49633	1.5478
VIM	-1.96726	-1.02956	-0.695624	0.605126	0.713405	-0.0292962	0.226451	1.11092	1.05021	1.27728	1.3697	-0.844711	-0.545127	-0.49283	-0.748683
RXFP1	-1.157	-0.874757	-0.70829	0.257876	0.858961	-0.760209	0.280638	0.979293	1.43282	1.72108	1.16144	-0.848002	-0.883364	-0.581124	-0.879361
GAS2	-1.33683	-0.459816	-0.15448	0.815669	0.765068	-1.00005	0.164304	0.847786	1.74923	1.57916	0.534229	-0.829624	-0.891189	-0.705568	-1.07789
MLLT3	-1.31602	-0.925834	-0.319452	0.335368	1.1288	-0.270237	0.0153686	0.730104	1.55959	1.48229	0.733462	-0.79354	0.227702	-1.04984	-1.53776
C1orf186	-1.37888	-0.56206	0.169945	0.825401	1.58735	-0.334902	-0.909396	0.489253	1.63372	1.25911	0.337209	-0.876127	-1.10793	-0.996271	-0.136438
KLF6	-1.28719	-0.778753	-0.624463	0.219818	0.76513	-0.993429	-1.04395	0.954607	1.1756	1.66072	1.6496	-0.653591	-0.325719	-0.549557	-0.168815
LMNA	-0.634934	-0.93135	-0.900172	-0.67981	-0.596232	-0.655229	0.29987	0.338382	-0.264426	0.75704	2.23818	-0.732696	-0.50031	1.98831	0.273378
CD9	-0.60252	-0.946279	-0.850744	-0.447671	-0.427989	-0.783945	1.37753	0.583444	0.237943	0.993116	1.90434	-0.848695	-0.765123	1.43726	-0.860676
S100A4	-1.66363	-1.17354	-1.0031	-0.0568672	-0.106253	-0.827444	1.41464	0.783187	0.525475	1.08705	1.49064	-1.17634	0.673856	-0.0760141	0.108335
CRIP1	-0.7011	-1.30683	-1.1003	-0.141616	-0.186853	-1.08835	1.29078	0.919741	0.542987	1.24545	1.68976	-0.97894	0.591151	-0.901962	0.126092
CD34	-0.847453	-0.671199	-0.385417	-0.107845	-0.355021	-0.713128	0.0958293	0.678859	0.580232	1.46332	2.73988	-0.57955	-0.561114	-0.533465	-0.803925
CRIP2	-0.843337	-0.797025	-0.753539	-0.527593	-0.43032	-0.742474	0.87017	0.554636	0.280671	1.60631	2.5266	-0.710345	-0.0841336	-0.495058	-0.454562
LGALS1	0.063106	-1.391	-1.05726	0.147155	0.0309138	-1.15475	1.31007	0.745791	0.571103	0.94771	1.5407	-1.3466	-0.114744	-1.10722	0.815037
CD74	-0.64794	-0.769836	-0.471336	0.180316	-0.129764	-1.30403	0.947593	0.662782	0.65098	1.00154	1.18451	-1.06125	-0.694197	-1.3776	1.82823

## Sheet: 782328
Gene	5	1	0	7	8	4	2	6	14	13	9	3	11	10	12
IER2	0.93653	0.421991	0.802641	-0.771625	-0.568382	-0.579484	-0.894525	-0.64029	2.6161	0.740427	-0.684825	-1.13668	-0.134198	-0.627916	0.520236
EGR1	1.42539	1.56197	1.24329	-1.4354	-0.961077	-0.289963	-0.449924	-0.957526	1.59828	0.110003	-0.206843	-0.143464	-0.0102129	-0.564264	-0.920263
RNU12	-0.68016	2.22358	1.81058	-1.27875	-0.817338	-0.309571	-0.682528	-0.811681	1.09606	0.0950494	-0.293091	0.033583	0.283587	-0.027008	-0.642315
POU2AF1	-0.263698	-0.262926	-0.267505	-0.267505	-0.267505	-0.267505	-0.260357	-0.220292	-0.267505	3.61409	-0.267505	-0.265001	-0.267505	-0.267505	-0.201772
IGHG1	-0.247021	-0.258477	-0.262081	-0.246963	-0.251824	-0.256062	-0.261678	-0.246353	-0.277031	3.6145	-0.22974	-0.263923	-0.274912	-0.269306	-0.269132
IGKC	-0.256997	-0.259888	-0.270456	-0.243809	-0.261916	-0.266026	-0.260485	-0.220719	-0.266192	3.61447	-0.248504	-0.26384	-0.276889	-0.263925	-0.254824
IGLL5	-0.258575	-0.25896	-0.255628	-0.254211	-0.256698	-0.259256	-0.250647	-0.242781	-0.264071	3.61472	-0.264071	-0.2604	-0.264071	-0.261287	-0.264071
IGHA1	-0.258562	-0.263716	-0.266953	-0.256699	-0.258111	-0.257494	-0.256644	-0.257636	-0.26005	3.61458	-0.247983	-0.264726	-0.27852	-0.259067	-0.228424
TNFRSF17	-0.275918	-0.273596	-0.273146	-0.275918	-0.257907	-0.275918	-0.274154	-0.0809665	-0.275918	3.61028	-0.275918	-0.275918	-0.275918	-0.243167	-0.275918
CD79A	-0.347765	-0.342861	-0.353261	-0.277554	-0.324757	-0.349063	-0.192277	0.113543	-0.191918	3.5879	-0.292339	-0.338643	-0.321663	-0.164412	-0.204932
DERL3	-0.345718	-0.353317	-0.354856	-0.352709	-0.346289	-0.354191	-0.190084	-0.23212	-0.212866	3.57313	-0.299723	-0.26749	-0.14397	0.230014	-0.34981
FKBP11	-0.36559	-0.340154	-0.374155	-0.456105	-0.441912	-0.368617	-0.213088	-0.201551	-0.193037	3.55936	-0.336834	-0.219526	-0.260073	-0.011644	0.222928
JCHAIN	-0.35726	-0.358406	-0.359273	-0.361988	-0.360485	-0.358131	-0.250374	0.956293	-0.345535	3.40369	-0.349013	-0.360043	-0.362156	-0.176594	-0.360726
PRDX2	-0.516791	-0.473495	-0.507816	-0.592403	-0.547277	-0.503964	-0.277499	-0.36149	-0.27944	2.41566	-0.364231	-0.416544	-0.376545	0.438592	2.36324
SLPI	-0.313598	-0.403044	-0.418109	-0.245274	-0.188502	-0.362467	-0.406388	-0.418182	-0.430049	-0.39519	3.45802	0.552262	0.327031	-0.368152	-0.388356
CEACAM6	-0.308738	-0.355459	-0.364044	-0.364855	-0.297533	-0.353337	-0.0971179	-0.215159	-0.292515	-0.32176	3.59227	-0.12397	-0.0584091	-0.0878861	-0.351491
CEACAM1	-0.130059	-0.344602	-0.36703	-0.329563	-0.327101	-0.352017	-0.157513	0.0491114	-0.115152	-0.280585	3.59002	-0.32188	-0.324959	-0.285009	-0.303664
BPI	-0.0505903	-0.171759	-0.30588	-0.338039	-0.313275	-0.284242	-0.300581	-0.334072	-0.324029	-0.313143	3.59967	-0.103451	-0.153739	-0.308191	-0.298681
CD24	-0.0160382	-0.285541	-0.299935	-0.299659	-0.302987	-0.252406	-0.263934	-0.27525	-0.312538	-0.287816	3.60561	-0.218074	-0.258616	-0.276535	-0.256279
LCN2	0.145654	-0.291164	-0.295867	-0.292615	-0.297775	-0.288745	-0.267849	-0.301416	-0.310898	-0.267218	3.59195	-0.272104	-0.279447	-0.281037	-0.291465
PGLYRP1	0.0812822	-0.287866	-0.292965	-0.282888	-0.300905	-0.294148	-0.266384	-0.280796	-0.300905	-0.300905	3.59839	-0.279686	-0.268225	-0.282896	-0.2411
CD177	1.37214	-0.37605	-0.375972	-0.381367	-0.373696	-0.36092	-0.348362	-0.348897	-0.365088	-0.38732	3.23584	-0.363665	-0.342962	-0.321999	-0.261684
CTC-490G23.2	1.3931	-0.383363	-0.462704	-0.475582	-0.46179	-0.453515	-0.154989	-0.232636	-0.278529	-0.478378	3.20043	-0.330951	-0.301879	-0.120226	-0.458989
S100P	1.00422	-0.284131	-0.408074	-0.243696	-0.0557165	-0.218489	-0.438265	-0.458863	-0.404521	-0.454733	3.36761	-0.24894	-0.295404	-0.41857	-0.442434
PADI4	1.17596	0.637359	-0.58891	-0.498916	-0.442822	-0.592623	-0.141881	-0.25495	-0.404112	-0.686068	3.12095	-0.0845178	-0.253299	-0.333632	-0.652539
RGCC	-0.624626	-0.269099	-0.18595	-1.04401	-0.527595	-0.188282	-0.683801	0.111827	-1.13755	-0.529482	2.86326	0.216305	0.668627	0.18169	1.14869
ALOX5AP	0.691421	1.05639	-0.573602	-0.972433	-0.881961	-0.792341	-0.877664	-0.848574	0.983533	-0.877216	2.31861	0.143791	0.400663	-0.561697	0.791083
CDA	1.81955	0.579038	-0.00534696	-0.51414	-0.0428085	0.00540662	-0.727904	-0.761656	-0.680224	-0.760543	2.6324	-0.0371001	-0.0968729	-0.740533	-0.669271
S100A12	1.80631	1.17591	0.419603	-0.843495	-0.549719	0.164224	-0.762267	-0.773929	-0.792794	-0.813028	2.13776	0.0436176	0.228632	-0.775201	-0.66563
MCEMP1	1.89282	0.910781	-0.0764554	-0.770093	-0.609184	-0.381348	-0.72266	-0.728483	-0.708446	-0.723335	2.23802	0.442527	0.558327	-0.702965	-0.619508
2018-03-01	1.34789	1.54047	-0.0934585	-0.816245	-0.677862	-0.271617	-0.78321	-0.74813	-0.857347	-0.575742	2.13045	0.569093	0.676449	-0.765373	-0.675379
RP11-160E2.6	-0.165113	2.34804	1.35431	-1.08492	-0.549859	0.116266	-0.71945	-0.656416	-0.253084	-0.982257	0.542753	0.735528	0.893704	-0.420101	-1.15941
PTCH2	-0.35593	2.01118	1.59082	-0.834907	-0.308677	0.395125	-0.584636	-0.694784	-0.668504	-1.1703	0.0568818	0.63666	1.33153	-0.182395	-1.22207
CH17-373J23.1	-1.12646	1.85738	0.927628	-1.31368	-0.629254	-0.210359	0.0056349	-0.335198	-0.67236	-0.880619	-0.0642875	1.06705	1.5958	0.664304	-0.885573
CYTL1	-0.724506	0.998777	-0.770592	-1.02842	-0.86922	-0.891197	0.275846	-0.233121	1.27739	-0.908518	0.420621	1.79999	1.55084	0.0325251	-0.930418
MPO	-0.461241	-0.422259	-0.544491	-0.539925	-0.474041	-0.561785	-0.457413	-0.530004	-0.594599	-0.482104	1.83851	2.32472	1.53028	-0.109593	-0.516059
MS4A3	-0.543474	-0.113327	-0.605035	-0.628714	-0.534516	-0.619903	-0.523819	-0.605799	-0.132274	-0.568996	1.39701	2.20492	2.02197	-0.154516	-0.593528
ELANE	-0.414303	-0.0380611	-0.495594	-0.554163	-0.425026	-0.526574	-0.510182	-0.525162	-0.569133	-0.506076	1.11429	2.77561	1.5419	-0.453049	-0.414478
AZU1	-0.478215	0.782065	-0.321805	-0.679657	-0.546256	-0.559253	-0.575228	-0.644933	-0.613983	-0.598556	0.969828	2.23334	2.01692	-0.391636	-0.592637
BZRAP1	-0.634497	-0.505008	-0.689997	-0.772536	-0.634772	-0.691122	0.217415	-0.494752	-0.796966	-0.796966	0.274017	1.86712	1.77499	1.7606	0.122471
CTSG	-0.616381	-0.495673	-0.654748	-0.649325	-0.615852	-0.657794	-0.223626	-0.492213	-0.528612	-0.611252	1.31284	2.01268	1.9776	0.846465	-0.604104
FOSB	1.36488	1.64184	1.88577	-0.872459	-0.374861	0.522488	-1.01315	-0.80447	-0.172323	-0.946636	-0.42664	0.0870551	0.72857	-0.61191	-1.00815
LYZ	0.609059	1.24057	1.06663	-0.604994	0.263052	0.848767	-1.13501	-0.781158	-1.19882	-1.29368	0.629564	1.12226	1.14232	-0.902016	-1.00655
NCF1	2.03197	0.511127	0.62029	-0.945537	0.211716	1.51488	-0.896685	-0.659209	-0.892488	-0.573975	1.44706	-0.491945	-0.414155	-0.888052	-0.574998
CYP27A1	1.56054	0.347367	2.3091	-0.550823	0.291099	1.53557	-0.626681	-0.590122	-0.671011	-0.625193	-0.644984	-0.601543	-0.561231	-0.631777	-0.540305
SIGLEC1	-0.185458	0.253073	2.31987	-0.707476	0.025494	2.34445	-0.612133	0.0957133	-0.707476	-0.707476	-0.707476	-0.520632	-0.335118	-0.500333	-0.0550194
MARCO	-0.286158	-0.302574	1.24555	-0.267941	1.64876	2.64153	-0.515453	-0.501654	-0.576691	-0.619174	-0.604179	-0.530592	-0.490559	-0.549446	-0.29141
JUN	0.218662	1.03061	1.85569	-0.429038	0.312279	0.646254	-0.831255	-0.84408	-0.772379	1.84435	-1.30016	-0.939893	-0.140262	-0.845152	0.194375
CCL3L3	0.208051	1.2097	2.79519	-0.849279	-0.373535	0.630674	-0.758041	-0.55521	-0.804234	-1.01536	-0.338702	0.0103972	0.463093	-0.722393	0.0996424
CCL3	-0.139851	1.22471	2.48971	-0.798185	-0.177312	0.508284	-0.850841	-0.625663	-0.82733	-0.889881	-0.806568	0.202717	0.420242	-0.829003	1.09898
TYROBP	1.29743	0.745414	0.973894	1.07283	1.09292	1.0738	-1.02373	-0.405528	-0.762243	-1.72818	0.0874531	-0.0770578	-0.109411	-1.16871	-1.06889
S100A11	1.62769	0.266943	0.451285	1.23712	1.11513	0.856697	-1.16028	-0.863679	-1.20385	-1.41935	0.744828	-0.117053	0.0525936	-1.09368	-0.494391
S100A4	1.4292	0.371967	0.657003	1.31896	1.17263	1.0789	-0.942273	-0.67169	-0.380858	-2.03989	-0.361103	-0.339379	-0.288837	-1.06344	0.0588001
S100A6	1.4887	0.437732	0.698533	1.05804	1.02692	1.1099	-1.23864	-0.884297	-0.165722	-1.83338	0.488903	-0.272043	-0.270331	-1.17949	-0.464823
LST1	0.879172	0.211199	0.542344	1.98144	1.57246	1.01086	-0.855539	-0.361788	-1.00597	-1.22234	-0.0625926	-0.473365	-0.353042	-0.856959	-1.00589
SAT1	1.1047	0.28802	0.753289	1.68717	1.54225	1.01687	-0.932844	-0.775446	-0.458939	-1.37662	-0.0835273	-0.335286	-0.445345	-1.04907	-0.935217
FCER1G	1.15778	0.302359	0.602524	1.61098	1.33016	0.934127	-1.18841	-0.431857	-0.681256	-1.55799	0.370164	-0.252505	-0.0641733	-1.07628	-1.05563
FOS	1.80054	0.848983	1.32338	0.831625	0.899105	0.931619	-1.32279	-0.596868	-0.382813	-0.893227	-0.888029	-0.504918	-0.152131	-1.00385	-0.89062
MARCKS	0.8587	-0.494273	-0.109856	1.67334	1.98108	0.991883	-0.881771	-0.794393	-0.832011	-0.0190622	0.782919	-0.776733	-0.558425	-0.841298	-0.980102
CD83	-0.196813	-0.534676	1.08401	1.86124	1.88805	1.09249	-0.855274	-0.0560968	0.256155	-0.766009	-0.853398	-0.869453	-0.738269	-0.634826	-0.677135
MS4A7	-0.475094	-0.214363	0.619422	2.34011	1.90154	0.970762	-0.59995	-0.150252	-0.730565	-0.821475	-0.758029	-0.389298	-0.438173	-0.543453	-0.711174
IFIT3	-0.537733	-0.496427	-0.254876	2.53876	1.96236	0.926397	-0.234975	-0.493628	-0.102638	-0.793833	-0.615946	-0.59346	-0.49183	-0.438959	-0.373216
IFI6	-0.586413	-0.205157	0.233545	2.07418	1.96114	1.31078	-0.494327	-0.773122	-0.182685	-1.02638	-0.903873	-0.561172	-0.45994	-0.609205	0.222625
IFIT2	0.0921411	-0.529737	0.0442721	2.30058	1.82244	1.30954	-0.500711	-0.431583	-0.645199	-0.826466	-0.525035	-0.685131	-0.729481	-0.750687	0.055056
OAS3	-0.554309	-0.669575	-0.0975437	2.51376	1.64512	1.00178	-0.138046	-0.0715852	-0.911683	-0.835972	-0.75432	-0.804289	-0.495119	-0.210716	0.382496
IFIT1	-0.378562	-0.452244	-0.153078	2.37676	2.0429	0.925009	-0.0329137	-0.332306	-0.760461	-0.760461	-0.594146	-0.677311	-0.694892	-0.613843	0.105555
IFI44L	-0.601901	-0.660022	0.145749	1.80668	1.96573	1.49888	0.234311	-0.0364736	-0.423864	-0.98355	-0.724703	-0.938244	-0.896731	-0.59211	0.20625
MX1	-0.700514	-0.18644	0.12106	1.86565	1.62595	1.12159	-0.417416	0.620857	-1.20506	-0.61671	-1.14556	-0.792091	-0.574603	-0.687611	0.9709
ASPM	-0.423673	-0.456825	-0.437357	-0.465491	-0.430787	-0.452213	-0.30076	-0.374417	-0.465491	-0.465491	-0.065652	-0.273993	2.57179	2.31917	-0.278808
HMMR	-0.454467	-0.456943	-0.431811	-0.45625	-0.451323	-0.446563	-0.3679	-0.401442	-0.413895	-0.417288	-0.106534	-0.168552	2.61424	2.2741	-0.315369
TOP2A	-0.459096	-0.450371	-0.455394	-0.470346	-0.451833	-0.457338	-0.382934	-0.412015	-0.336695	-0.430359	-0.0596595	-0.233786	2.61727	2.2672	-0.28464
UBE2C	-0.425382	-0.447391	-0.44696	-0.440556	-0.447803	-0.454275	-0.379892	-0.418769	-0.422176	-0.443027	-0.018634	-0.268426	2.6496	2.22746	-0.263772
PLK1	-0.433962	-0.458885	-0.465998	-0.486371	-0.466119	-0.479855	-0.436379	-0.455805	-0.281894	-0.499937	0.120755	-0.291071	2.6632	2.17681	-0.204492
MKI67	-0.478963	-0.483709	-0.477563	-0.491554	-0.471982	-0.47992	-0.409216	-0.413536	-0.431351	-0.477166	0.200788	-0.150581	2.56495	2.26876	-0.268965
CCNB1	-0.51673	-0.524348	-0.504025	-0.516021	-0.472084	-0.498711	-0.144053	-0.351629	-0.292176	-0.565357	-0.013761	-0.106583	2.58928	2.2552	-0.339001
CDC20	-0.464423	-0.506323	-0.501414	-0.493503	-0.495341	-0.507611	-0.342343	-0.400151	-0.416207	-0.337504	-0.00600294	-0.0149098	2.56151	2.29489	-0.370664
BIRC5	-0.48641	-0.488138	-0.490321	-0.492179	-0.483832	-0.487765	-0.366272	-0.4435	-0.426148	-0.40324	0.156761	-0.0418617	2.3645	2.47555	-0.387142
RRM2	-0.493038	-0.503128	-0.498206	-0.506808	-0.496024	-0.505633	-0.415269	-0.482364	-0.359848	-0.344819	0.229185	-0.265074	2.37194	2.46123	-0.192151
CDK1	-0.488839	-0.49677	-0.472007	-0.502595	-0.476991	-0.459754	-0.330922	-0.375681	-0.373941	-0.500788	0.221763	-0.339215	2.30355	2.53553	-0.243338
NUSAP1	-0.447584	-0.448425	-0.4088	-0.528642	-0.470947	-0.439412	-0.346572	-0.364481	-0.419972	-0.51189	0.215465	-0.302453	2.35945	2.48993	-0.375664
KIAA0101	-0.586058	-0.602706	-0.629243	-0.628372	-0.597486	-0.625261	-0.0448388	-0.277254	-0.373509	-0.563976	0.416547	0.361262	2.13583	2.47758	-0.46251
TK1	-0.504285	-0.538847	-0.515554	-0.520781	-0.498078	-0.518018	-0.241017	-0.370273	-0.344173	-0.498449	0.284431	-0.0868485	2.01065	2.74668	-0.405442
CENPM	-0.528499	-0.525575	-0.528955	-0.524277	-0.524348	-0.522334	-0.262539	-0.418102	-0.365325	-0.499995	0.265503	-0.135831	2.1993	2.59584	-0.224867
HIST1H4C	-0.496082	-0.500763	-0.488696	-0.737277	-0.642086	-0.607674	-0.0972596	-0.0843105	-0.0475682	-0.588454	-0.0405193	-0.203305	2.23225	2.54715	-0.245401
TUBA1B	-0.929454	-0.58061	-0.679416	-0.176117	-0.393546	-0.547472	0.507533	0.189919	0.248557	-1.37939	-0.108852	0.476811	1.91413	2.2501	-0.792199
TYMS	-0.571153	-0.58186	-0.592692	-0.60236	-0.572218	-0.595527	0.160332	-0.227205	-0.318289	-0.472713	0.131033	0.00859042	1.73864	2.88833	-0.392906
UHRF1	-0.596302	-0.591272	-0.62804	-0.650143	-0.638103	-0.637026	0.325692	0.133645	-0.434863	-0.617098	0.131005	0.196076	1.62869	2.83748	-0.459738
CDT1	-0.6133	-0.631263	-0.63277	-0.642667	-0.614862	-0.630372	0.339786	-0.123753	-0.372975	-0.553362	0.191236	0.251945	1.662	2.82665	-0.456292
KLF1	-0.467047	-0.379504	-0.195166	0.0231929	-0.0636587	-0.153387	-0.0280592	-0.644641	1.4443	-0.772663	-0.525108	-0.484916	-0.387929	3.0978	-0.463211
HBD	-0.322441	-0.322441	-0.283304	-0.322441	-0.298139	-0.238944	-0.185024	-0.219567	-0.322441	-0.322441	-0.267111	-0.1189	-0.0569683	3.60261	-0.322441
HBB	-0.208622	-0.26413	-0.296924	-0.30035	-0.270285	-0.319679	-0.139844	-0.240105	-0.352574	-0.352574	-0.231031	-0.201196	-0.0734043	3.60329	-0.352574
SPINK2	-0.579147	-0.588211	-0.606421	-0.598943	-0.591115	-0.589553	2.41727	1.39563	0.0563794	-0.568291	-0.369244	-0.281596	-0.337878	1.77772	-0.5366
KIAA0125	-0.533944	-0.559072	-0.553347	-0.55488	-0.555361	-0.546046	2.79063	1.35874	0.42973	-0.242147	-0.531961	-0.510927	-0.544907	1.0862	-0.532713
CLEC9A	-0.336314	-0.514311	-0.5206	-0.553425	-0.535324	-0.52515	2.70906	1.77596	-0.321411	-0.516026	-0.161094	-0.461958	-0.468958	0.945721	-0.516168
DNTT	-0.472478	-0.482287	-0.478064	-0.487949	-0.487146	-0.483797	2.38798	2.08077	-0.43694	-0.470808	-0.470442	-0.43782	-0.465938	1.15339	-0.44847
EMP1	-0.35996	-0.474588	0.257435	-0.711924	-0.377594	0.576825	2.84882	0.796006	-0.684912	-0.743855	-0.557396	-0.595835	-0.449514	1.19837	-0.721874
MYC	-0.713658	-0.591333	-0.638246	-0.632573	-0.702323	-0.598365	2.42106	-0.290782	-0.33162	0.268615	-0.628506	-0.0806736	-0.169968	2.15348	0.534892
DLK1	-0.489819	-0.490434	-0.483037	-0.475531	-0.493547	-0.487125	2.53429	-0.372533	0.769362	-0.502986	-0.323841	-0.411665	-0.424439	2.12084	-0.469532
RPLP0	-2.11068	0.345283	0.0564873	-1.00179	-0.5246	-0.187496	1.24866	0.830342	0.688263	-1.37268	-0.831124	0.853239	0.805501	1.1977	0.00289194
RPS3	-1.75049	0.221229	-0.100891	-0.604994	-0.447792	-0.355347	1.25534	0.771628	0.839579	-1.99657	-0.909509	0.746469	0.569748	1.05504	0.706568
HLA-DPA1	-1.03668	-0.0337374	1.25221	0.675414	1.22442	1.00642	-0.376904	1.74979	-1.07178	-1.3136	-1.41222	-0.114005	-0.0139438	0.0141913	-0.549585
HLA-DQB1	-0.775649	0.225793	1.67088	-0.0041694	0.884041	1.08556	-0.540486	1.95621	-1.10378	-1.15131	-1.16837	-0.205641	0.0364569	-0.219707	-0.689822
HLA-DQA1	-0.835407	-0.123635	1.57312	0.090508	1.10624	1.07003	-0.38007	2.04184	-1.08335	-1.0335	-1.14229	-0.340231	-0.212143	-0.0944451	-0.636657
HLA-DPB1	-0.9817	0.242033	1.49791	-0.209765	0.8821	1.10128	-0.220756	1.83675	-1.14638	-1.38533	-1.35668	0.0168901	0.0810398	0.0782004	-0.435599
HLA-DRA	-0.882262	0.600324	1.31732	0.109453	0.914629	1.07685	-0.0118201	1.35609	-1.2561	-1.50403	-1.4083	0.336123	0.38884	0.0530487	-1.09016
HLA-DRB1	-0.994945	0.394717	1.2164	0.654313	1.16472	1.07473	-0.196542	1.30749	-1.21694	-1.51512	-1.48962	0.115374	0.299326	-0.0484305	-0.765487
CD74	-1.14005	0.378	0.936258	0.303297	0.783608	0.759995	0.334171	1.61362	-1.5887	-0.771587	-1.97453	0.314981	0.39047	0.251149	-0.590692
RASD1	-0.461435	-0.459978	-0.426645	0.12023	-0.113272	-0.422021	-0.102714	3.47772	-0.477616	0.0976362	-0.434278	-0.433788	-0.383621	0.410638	-0.390858
ACY3	-0.376453	-0.397356	-0.39139	-0.23476	-0.369968	-0.390213	-0.0142106	3.40067	-0.407432	-0.261778	-0.394409	-0.347762	-0.361626	0.924094	-0.377407
CD1C	-0.335665	-0.355872	-0.185211	-0.37361	-0.212092	-0.1623	-0.341743	3.47582	-0.392039	-0.392039	-0.370844	-0.362977	-0.303051	0.70366	-0.392039
CD1E	-0.30479	-0.330548	-0.0510163	-0.355286	-0.251373	-0.213013	-0.329367	3.55957	-0.355286	-0.355286	-0.355286	-0.333707	-0.271613	0.302287	-0.355286
MS4A1	-0.367697	-0.367697	-0.367697	-0.35945	-0.367697	-0.3645	-0.301536	3.509	-0.290172	-0.287965	-0.367697	-0.363044	-0.367697	0.373575	0.290279
FXYD7	-0.400369	-0.38636	-0.397493	-0.426138	-0.39043	-0.404544	-0.255607	3.39018	-0.277916	-0.395592	-0.392771	-0.390069	-0.405228	0.310593	0.821745
CXCL2	0.414274	-0.463904	0.371067	1.26271	1.19603	0.693634	-0.64456	-0.826296	2.36528	-0.95826	-0.542945	-0.770081	-0.684634	-0.658414	-0.753896
MEG3	-0.547623	-0.565716	-0.55806	0.927392	-0.375322	-0.562568	1.82928	-0.518329	2.53666	-0.569279	-0.569279	-0.48689	-0.527539	0.512329	-0.525053
CKB	-0.420905	-0.548228	-0.563752	2.88315	-0.109593	-0.539035	0.107304	-0.498347	1.61435	-0.464908	-0.492687	-0.538654	-0.542301	0.637229	-0.523624
DHRS9	-0.218236	-0.664587	-0.494534	-0.626296	-0.547612	-0.480691	-0.481619	1.17634	2.89169	-0.463674	1.19827	-0.356505	-0.440951	0.123061	-0.614657
SLC45A3	-0.358022	-0.354869	-0.356038	-0.35738	-0.361591	-0.360271	0.386312	-0.163741	3.52055	-0.36431	-0.352942	-0.353567	-0.353021	0.17805	-0.34916
HPGDS	-0.37224	-0.370602	-0.366833	-0.374787	-0.377681	-0.374621	0.309675	0.115702	3.51778	-0.36031	-0.376038	-0.362664	-0.362679	0.120341	-0.365042
GATA2	-0.321844	-0.330083	-0.331175	-0.329046	-0.332224	-0.328936	0.125985	-0.329008	3.55279	-0.336926	-0.324247	-0.32318	-0.323569	0.261002	-0.329538
HDC	-0.272195	-0.270965	-0.27247	-0.268019	-0.273595	-0.271096	-0.246487	-0.272078	3.61134	-0.273595	-0.270889	-0.270247	-0.273595	-0.102518	-0.273595
TPSD1	-0.268402	-0.271846	-0.274035	-0.270118	-0.272301	-0.27084	-0.169385	-0.266105	3.6133	-0.274035	-0.26323	-0.263718	-0.270895	-0.213667	-0.264725
TPSB2	-0.275953	-0.278995	-0.280473	-0.27922	-0.277407	-0.279824	-0.124806	-0.268596	3.6112	-0.28376	-0.270261	-0.274271	-0.268475	-0.180527	-0.268635
TPSAB1	-0.275216	-0.279564	-0.281359	-0.282588	-0.278734	-0.281976	-0.0939199	-0.262055	3.61012	-0.284345	-0.274304	-0.273639	-0.274948	-0.191271	-0.2762
HPGD	-0.229892	-0.31931	-0.314469	-0.321704	-0.313529	-0.316972	0.0139843	-0.293493	3.59344	-0.320448	-0.302646	-0.312988	-0.307394	-0.0138413	-0.240739
CPA3	-0.294355	-0.295611	-0.299415	-0.294462	-0.303841	-0.299955	-0.201791	-0.297348	3.59448	-0.284573	-0.268938	-0.289385	-0.281676	0.11424	-0.297374
FCER1A	-0.369056	-0.253302	-0.134191	-0.387013	-0.381617	-0.347707	-0.340279	0.678299	3.47905	-0.397624	-0.391301	-0.329258	-0.304135	-0.12424	-0.397624
LMNA	-0.356322	-0.99964	0.021194	-0.860823	0.316145	2.1339	-0.52366	1.22246	1.41418	0.92107	-1.04137	-0.983779	-0.835087	-0.315492	-0.112773
CRIP2	0.318805	-0.715219	0.422864	-0.46044	-0.105287	2.31234	0.515888	0.0773238	-0.919417	-0.778548	-0.796873	-0.824067	-0.805196	-0.218131	1.97595
TRBC2	-0.384207	-0.378624	-0.379036	-0.381388	-0.384207	-0.380796	0.23393	0.14546	-0.366761	-0.326791	-0.377377	-0.377873	-0.384207	0.231358	3.51052
PRF1	-0.276199	-0.27312	-0.274931	-0.276199	-0.276199	-0.276199	-0.262914	-0.195753	-0.184909	-0.276199	-0.269222	-0.274429	-0.267181	-0.229693	3.61315
ZAP70	-0.27031	-0.275275	-0.272799	-0.270132	-0.276635	-0.274748	-0.199151	-0.189613	-0.276635	-0.244416	-0.268327	-0.274123	-0.276635	-0.244563	3.61336
GNLY	-0.258459	-0.264411	-0.218542	-0.26957	-0.258236	-0.250942	-0.277979	-0.22505	-0.283597	-0.283597	-0.269179	-0.268984	-0.255384	-0.230132	3.61406
CD247	-0.261657	-0.263444	-0.260801	-0.26331	-0.265895	-0.254324	-0.261828	-0.254256	-0.265895	-0.205743	-0.265895	-0.264029	-0.265895	-0.261405	3.61438
LCK	-0.265838	-0.264646	-0.263255	-0.265838	-0.265838	-0.265838	-0.255978	-0.244399	-0.265838	-0.208875	-0.260099	-0.262738	-0.265838	-0.259367	3.61439
KLRF1	-0.260742	-0.258002	-0.250274	-0.260742	-0.260742	-0.25577	-0.257339	-0.260742	-0.260742	-0.260742	-0.260742	-0.260742	-0.260742	-0.246686	3.61475
GZMH	-0.261109	-0.25819	-0.256599	-0.257878	-0.259025	-0.258738	-0.260414	-0.258597	-0.261109	-0.261109	-0.261109	-0.250118	-0.261109	-0.249654	3.61476
FGFBP2	-0.25322	-0.261632	-0.260299	-0.261632	-0.256417	-0.261632	-0.255819	-0.261632	-0.261632	-0.261632	-0.261632	-0.259698	-0.25304	-0.244825	3.61474
GZMM	-0.245969	-0.260526	-0.260336	-0.263153	-0.259165	-0.248443	-0.26195	-0.25296	-0.263153	-0.263153	-0.263153	-0.263153	-0.252327	-0.257285	3.61473
IL32	-0.249251	-0.258807	-0.261162	-0.262104	-0.260828	-0.258451	-0.25596	-0.2611	-0.262104	-0.250902	-0.259728	-0.259267	-0.257688	-0.257407	3.61476
GZMB	-0.262386	-0.262386	-0.25995	-0.262386	-0.262386	-0.259467	-0.261136	-0.236925	-0.262386	-0.262386	-0.262386	-0.262386	-0.259045	-0.239046	3.61466
IL7R	-0.254102	-0.264351	-0.261894	-0.264351	-0.264351	-0.264351	-0.264351	-0.249668	-0.227887	-0.264351	-0.264351	-0.259858	-0.246376	-0.264351	3.6146
KLRD1	-0.263545	-0.259131	-0.247617	-0.263419	-0.25805	-0.248918	-0.260789	-0.260861	-0.233994	-0.266522	-0.266522	-0.266522	-0.266522	-0.25222	3.61463
GZMA	-0.27672	-0.27672	-0.275425	-0.27672	-0.27672	-0.27672	-0.270976	-0.106015	-0.27672	-0.27672	-0.27672	-0.275196	-0.27117	-0.198314	3.61086
CD3E	-0.278817	-0.276505	-0.276935	-0.278027	-0.280071	-0.275996	-0.248575	-0.0999065	-0.280071	-0.244116	-0.280071	-0.277721	-0.280071	-0.234021	3.6109
CD3D	-0.273602	-0.279531	-0.27702	-0.277109	-0.279531	-0.276895	-0.24269	-0.137691	-0.279531	-0.255935	-0.270985	-0.277872	-0.271928	-0.21184	3.61216
CCL5	-0.352645	-0.183154	-0.240682	-0.403762	-0.347006	-0.27734	-0.325545	-0.230486	-0.0429752	-0.455582	-0.24595	-0.134435	-0.146975	-0.206842	3.59338
TMSB4X	0.147662	0.27039	0.226678	0.908799	0.649792	0.320885	-0.765243	0.0812241	-1.0173	-2.97218	0.768774	0.506881	0.525849	-0.480578	0.828375
LTB	0.75077	-0.677011	-0.583359	1.33256	0.529218	-0.301785	-0.532377	0.44178	-0.694311	-0.747921	-0.189988	-0.730446	-0.709641	-0.626925	2.73944
IFITM1	1.61766	-1.13263	-0.743033	1.36863	0.586332	-0.300097	0.352336	-0.100618	-0.164969	-1.43937	0.517429	-1.0145	-1.08538	-0.052468	1.59067
OASL	0.141915	-0.369688	-0.217205	1.18008	1.06556	0.847521	-0.785961	-0.455062	-0.562338	-0.780223	-0.892946	-0.660522	-0.397985	-0.734039	2.62089
CRIP1	0.62532	-1.14835	0.0570088	1.20044	1.30642	1.49691	-0.731038	-0.252681	-0.910382	-0.854882	-0.783666	-1.13097	-0.299307	-0.220742	1.64592
ISG15	-0.450211	-0.782969	-0.386674	2.20047	1.61292	0.698207	-0.661016	-0.31439	-0.286352	-0.612928	-0.975209	-0.543475	-0.537921	-0.488722	1.52827

## Sheet: 809653
Gene	1	0	13	4	6	16	9	17	7	11	3	8	14	2	18	15	12	5	10
PCSK1N	-0.335031	-0.287265	1.05594	-0.440587	-0.49502	-0.485362	-0.48699	-0.574897	-0.644296	1.91364	2.81022	1.09496	-0.402996	-0.659949	0.397302	-0.617874	-0.651757	-0.639635	-0.550403
KLC3	-0.580257	-0.569295	0.704528	-0.575488	-0.566575	-0.538622	-0.416585	-0.468385	-0.555942	1.09469	2.85083	1.34213	-0.515009	-0.57598	1.52074	-0.548484	-0.561351	-0.566644	-0.474303
TOR1AIP2	-0.931628	-0.837905	1.02872	-0.819565	-0.886395	-0.91167	-0.881457	-0.628493	-0.668194	-0.746375	1.98837	1.4828	0.253451	0.157419	2.1422	-0.00428707	0.192946	-0.102123	0.172189
C10orf10	-0.527315	-0.533889	0.517497	-0.542631	-0.549714	-0.456126	-0.2993	-0.549714	-0.501744	-0.380288	3.32714	-0.364215	-0.501561	0.454497	1.88219	-0.0109296	-0.325485	-0.496887	-0.141526
CA1	-0.685028	-0.678898	0.708418	-0.678659	-0.662298	-0.643976	-0.532566	-0.653934	-0.667685	1.00166	1.3165	2.1237	2.02657	-0.684284	0.967489	-0.669301	-0.35831	-0.674087	-0.555315
AHSP	-0.681805	-0.66981	0.958518	-0.660007	-0.65052	-0.625674	-0.499994	-0.546179	-0.653983	0.888682	1.52259	2.27629	1.60312	-0.682816	0.983015	-0.677923	-0.652926	-0.671703	-0.558871
SLC25A37	-0.735272	-0.745118	1.14097	-0.745684	-0.70919	-0.721601	-0.484961	-0.66923	-0.728097	1.56292	1.8662	1.85682	0.53493	-0.65595	1.28187	-0.604645	-0.584321	-0.422293	-0.437358
HBA1	-0.652652	-0.65831	1.15908	-0.650302	-0.614058	-0.619785	-0.462757	-0.550378	-0.650607	1.89293	1.86746	1.86028	0.515178	-0.687577	0.84501	-0.672012	-0.670895	-0.678005	-0.572613
ALAS2	-0.671909	-0.672289	1.04815	-0.674353	-0.644741	-0.640062	-0.488048	-0.602471	-0.658779	1.40607	1.72165	2.16203	0.750016	-0.678048	1.18907	-0.666717	-0.6607	-0.669268	-0.549605
HBD	-0.696566	-0.698189	1.00407	-0.695852	-0.672631	-0.631438	-0.516045	-0.525282	-0.683099	1.35273	1.76842	2.15586	0.964271	-0.707298	1.04273	-0.700512	-0.470136	-0.70695	-0.584082
CHST2	-0.650529	-0.67005	0.450422	-0.668057	-0.715781	-0.595813	-0.446467	-0.460839	0.0268405	-0.362177	1.30792	3.20636	1.00977	-0.653	0.911624	-0.625023	-0.44662	-0.4037	-0.214871
HMBS	-0.614825	-0.615261	0.703731	-0.611788	-0.61365	-0.581209	-0.485115	-0.548795	-0.618873	-0.299313	1.84161	2.71927	1.32663	-0.551707	0.908462	-0.525374	-0.45141	-0.570287	-0.412097
SELENBP1	-0.624246	-0.620464	0.93254	-0.620618	-0.60802	-0.595106	-0.441898	-0.527554	-0.615313	0.838423	1.96066	2.66722	0.311383	-0.626452	0.922483	-0.613456	-0.607557	-0.623984	-0.508044
EPB42	-0.610009	-0.611138	0.860302	-0.609797	-0.605815	-0.574449	-0.446955	-0.505084	-0.592176	-0.00506744	2.05004	2.61377	0.745949	-0.607427	1.17341	-0.598225	-0.579979	-0.606653	-0.490704
SLC4A1	-0.613756	-0.607696	1.15445	-0.606885	-0.60582	-0.567149	-0.446778	-0.522267	-0.586285	0.0932477	2.05259	2.43614	0.303306	-0.61559	1.44152	-0.601402	-0.601138	-0.614075	-0.49242
CFAP161	-0.539593	-0.539593	0.990108	-0.517768	-0.539593	-0.539593	-0.302705	-0.539593	-0.539593	-0.455884	2.47205	2.20165	-0.518859	-0.441675	1.57771	-0.407811	-0.406776	-0.539593	-0.412889
ARG2	-0.624899	-0.611038	0.41451	-0.572805	-0.571331	-0.625547	-0.484228	-0.33965	-0.537352	-0.195182	1.67163	2.97972	-0.253037	-0.354869	1.67771	-0.346496	-0.314795	-0.575993	-0.336349
CALCRL	-0.539519	-0.547989	-0.550074	-0.557519	-0.547076	-0.539898	-0.554027	-0.541584	-0.568329	-0.559631	-0.570653	-0.564518	-0.546437	2.63853	2.33135	0.795127	0.578938	0.0310959	0.812219
AJ006998.2	-0.456432	-0.459811	-0.469238	-0.460024	-0.466133	-0.453741	-0.447483	-0.387789	-0.455709	-0.457051	-0.446698	-0.438287	-0.436067	2.7511	2.64842	0.645067	0.402516	-0.424301	-0.188337
SPINK2	-0.513455	-0.508425	-0.548665	-0.511251	-0.53175	-0.52133	-0.504776	-0.434336	-0.532757	-0.558405	-0.538755	-0.55458	-0.519001	2.51897	2.08383	1.29903	1.35675	-0.488669	0.00757699
ANGPT1	-0.498353	-0.505947	-0.507494	-0.498583	-0.503025	-0.503881	-0.506311	-0.521362	-0.4941	-0.515892	-0.504548	-0.504153	-0.486877	2.82116	1.97148	0.999369	1.28471	-0.443392	-0.0828033
CYTL1	-0.505047	-0.508734	-0.524669	-0.509474	-0.509201	-0.509278	-0.51187	-0.524669	-0.513178	-0.520487	-0.513836	-0.514549	-0.367365	2.88623	1.70675	0.97803	1.50302	-0.484976	-0.0566951
ADGRG1	-0.756387	-0.746296	-0.548216	-0.752559	-0.343217	-0.754455	-0.754861	0.595592	2.08766	-0.751436	-0.731828	-0.704754	0.431938	2.31741	0.964194	0.504297	1.02927	-0.696216	-0.390133
NPW	-0.547769	-0.509181	-0.55663	-0.502378	-0.524675	-0.527941	-0.520519	-0.55663	-0.541149	-0.55663	-0.545864	-0.527176	0.144811	0.531145	0.542206	2.87306	2.31077	-0.425053	0.4396
IGLL1	-0.522515	-0.513844	-0.51254	-0.508754	-0.528847	-0.528847	-0.521629	-0.421845	-0.494831	-0.528847	-0.512513	-0.519742	-0.228796	1.1499	0.818086	2.47768	2.53286	-0.511023	-0.123949
GATA2	-0.551323	-0.558328	-0.534912	-0.564874	-0.560345	-0.562593	-0.558469	-0.444705	-0.566247	-0.572742	-0.555207	-0.510238	0.425325	1.59342	1.24776	1.20894	2.8834	-0.53993	-0.278939
FCER1A	-0.387024	-0.383672	-0.400252	-0.375039	-0.377869	-0.369283	-0.400252	-0.400252	-0.365322	-0.389414	-0.384311	-0.395624	-0.298352	-0.089083	-0.400252	0.357674	3.55753	-0.261029	1.76183
TPSD1	-0.409013	-0.402188	-0.409013	-0.375869	-0.409013	-0.409013	-0.366001	-0.409013	-0.409013	-0.409013	-0.409013	-0.409013	-0.400739	0.644882	0.198872	1.17073	3.72948	-0.376414	-0.141639
TPSAB1	-0.448525	-0.440536	-0.451676	-0.443066	-0.43689	-0.440198	-0.434373	-0.451676	-0.438228	-0.451676	-0.446222	-0.417645	-0.444517	0.967577	0.261281	1.71524	3.36346	-0.42682	-0.135504
TPSB2	-0.434114	-0.447813	-0.456339	-0.447987	-0.441992	-0.456339	-0.414229	-0.456339	-0.456339	-0.456339	-0.456339	-0.415472	-0.444522	1.00034	0.277373	1.60637	3.40535	-0.396854	-0.10841
MS4A3	-0.40209	-0.403955	-0.376399	-0.39241	-0.413187	-0.371084	-0.413187	-0.413187	-0.402556	-0.413187	-0.405047	-0.413187	-0.343248	-0.270566	-0.154041	1.66131	3.5379	-0.303571	0.691686
CSF2RB	-0.580569	-0.57147	-0.493647	-0.521758	-0.558068	-0.326268	-0.408402	-0.597235	-0.585345	-0.521924	-0.573679	-0.592516	0.594426	0.507517	-0.0777448	0.956947	3.56805	0.476499	0.305188
CEBPD	-0.434111	-0.431116	-0.407891	-0.409306	-0.390131	-0.427696	-0.424918	-0.324786	-0.195943	-0.434854	-0.433885	-0.418483	-0.389914	-0.340198	-0.227885	0.376165	-0.103702	3.39009	2.02856
RNASE2	-0.457187	-0.457231	-0.465476	-0.446574	-0.457147	-0.456892	-0.458523	-0.468391	-0.43975	-0.463054	-0.457384	-0.452962	-0.434521	-0.339947	-0.259794	0.822739	0.445214	3.1156	2.13128
MCEMP1	-0.330512	-0.335605	-0.341536	-0.315284	-0.341536	-0.341536	-0.322159	-0.341536	-0.334512	-0.341536	-0.306636	-0.328233	-0.320535	-0.253977	-0.341536	-0.267096	-0.174665	3.67988	1.65854
S100A9	-0.320619	-0.321219	-0.368061	-0.322152	-0.333072	-0.357068	-0.372278	-0.335558	-0.30516	-0.357927	-0.351573	-0.36183	-0.307337	-0.194401	-0.269478	-0.195472	-0.237573	3.70126	1.60952
S100A8	-0.311716	-0.309651	-0.360027	-0.317025	-0.326354	-0.337543	-0.352556	-0.326643	-0.295966	-0.362002	-0.352811	-0.348826	-0.29299	-0.255417	-0.263731	-0.231084	-0.247851	3.72347	1.56872
RETN	-0.325971	-0.300542	-0.325514	-0.305547	-0.331597	-0.306239	-0.338459	-0.338459	-0.315689	-0.338459	-0.328736	-0.330745	-0.304031	-0.316663	-0.338459	-0.28497	-0.310443	3.57323	1.8673
MNDA	-0.345563	-0.337173	-0.347512	-0.342953	-0.33321	-0.336146	-0.199092	-0.24506	-0.322679	-0.340575	-0.344209	-0.3442	-0.333225	-0.326744	-0.321057	-0.239303	-0.31216	3.64696	1.7239
FCER1G	-0.482284	-0.434788	-0.428287	-0.467229	-0.463798	-0.480267	-0.504743	0.00652253	0.391464	-0.512199	-0.512709	-0.502393	-0.45789	-0.137036	-0.133588	-0.103422	-0.146186	3.33812	2.03071
CLEC10A	-0.344848	-0.354091	-0.356217	-0.354325	-0.346501	-0.331275	-0.347206	-0.268532	-0.344882	-0.356217	-0.350921	-0.352684	-0.303876	-0.322478	-0.356217	-0.2644	-0.297302	3.08436	2.56761
MS4A6A	-0.384244	-0.381236	-0.382875	-0.356655	-0.369397	-0.372192	-0.379135	-0.370724	-0.361977	-0.381427	-0.386423	-0.376351	-0.337047	-0.335559	-0.230178	-0.082841	-0.0868806	3.27485	2.30029
LYZ	-0.386018	-0.358109	-0.421364	-0.369989	-0.382354	-0.420144	-0.407601	-0.36193	-0.357265	-0.41366	-0.417402	-0.405399	-0.343105	-0.240212	-0.219582	0.0152566	-0.109767	3.14775	2.45089
CST3	-0.619068	-0.620296	-0.623659	-0.623335	-0.582316	-0.270221	-0.630711	-0.530502	-0.537456	-0.631821	-0.626198	-0.609672	-0.207736	0.539437	0.337913	0.582511	0.616124	2.68923	2.34778
LMNA	-0.675233	-0.54417	-0.494565	0.219416	-0.39293	-0.360896	-0.630696	-0.583069	-0.516975	-0.659558	-0.631201	-0.590991	1.90575	0.0157223	-0.0223567	0.0278697	-0.061188	3.19449	0.80058
SERPINA1	-0.292809	-0.281047	-0.282353	-0.286281	-0.291711	-0.29056	-0.292723	-0.261477	-0.288794	-0.288835	-0.2918	-0.288418	-0.257305	-0.273352	-0.269459	-0.267444	-0.260253	4.01192	0.752703
FCN1	-0.2995	-0.29533	-0.293526	-0.291859	-0.292247	-0.299173	-0.299772	-0.281023	-0.291869	-0.299152	-0.301612	-0.294049	-0.287548	-0.269938	-0.286446	-0.26629	-0.265168	3.9574	0.957107
CD300E	-0.290222	-0.282341	-0.252101	-0.292103	-0.26354	-0.291914	-0.27501	-0.188682	-0.250853	-0.295905	-0.291237	-0.258625	-0.215591	-0.256843	-0.295905	-0.227469	-0.273165	4.07571	0.425794
APOBEC3A	-0.302813	-0.284525	-0.256066	-0.295244	-0.301725	-0.314996	-0.272256	-0.314996	-0.294317	-0.288247	-0.249035	0.14152	-0.0612008	-0.297379	-0.192235	-0.264751	-0.298608	4.09489	0.0519826
TPPP3	-0.402312	-0.406061	-0.406061	-0.388306	-0.375811	-0.332899	-0.406061	-0.406061	-0.397018	-0.406061	-0.406061	-0.385711	-0.387642	-0.181105	0.64774	0.280168	-0.307817	3.82902	0.83806
PADI4	-0.402034	-0.32562	-0.458243	-0.466166	-0.511906	-0.479475	-0.537449	-0.240759	-0.495847	-0.558503	-0.542379	-0.520371	-0.47591	0.475907	0.182462	0.478955	0.14186	3.67069	1.06479
CD1C	-0.293114	-0.293645	-0.296881	-0.296881	-0.296881	-0.280318	0.190969	-0.104471	-0.296881	-0.286348	-0.296881	-0.296881	-0.296881	-0.287813	-0.296881	-0.21224	-0.232345	0.084658	4.08971
PLD4	-0.54417	-0.54227	-0.512506	-0.55097	-0.540468	-0.529323	-0.0995387	-0.432689	-0.524815	-0.55097	-0.547007	-0.547426	-0.451529	0.514739	0.837405	0.863976	0.446047	0.139203	3.57231
PPP1R14A	-0.552189	-0.544544	-0.552189	-0.552189	-0.552189	-0.29766	0.421599	0.80771	-0.521737	-0.469481	-0.552189	-0.499745	1.5577	-0.43411	-0.552189	-0.429408	0.918612	-0.419714	3.22391
CTSG	-0.491828	-0.493497	-0.498308	-0.483927	-0.498308	-0.498308	-0.498308	-0.498308	-0.443604	-0.498308	-0.486803	-0.467193	-0.494478	0.246942	0.272862	2.49232	0.81001	-0.267265	2.79631
MPO	-0.502299	-0.503878	-0.531807	-0.509758	-0.516001	-0.47155	-0.524402	-0.460866	-0.502147	-0.528782	-0.508458	-0.519089	-0.457937	0.0588001	0.540193	2.68087	0.558219	0.0708289	2.62806
PRTN3	-0.408082	-0.389045	-0.395117	-0.420827	-0.409945	-0.369794	-0.401232	-0.420827	-0.420827	-0.420827	-0.417134	-0.409436	-0.378353	-0.333731	0.168772	2.81717	0.123227	-0.287589	2.7736
AZU1	-0.428917	-0.437981	-0.400256	-0.424037	-0.434452	-0.405417	-0.443644	-0.443644	-0.443644	-0.43292	-0.421005	-0.419033	-0.421077	-0.331823	-0.0137786	2.48988	0.280871	0.093503	3.03737
IRF8	-0.592991	-0.58361	-0.593234	-0.581756	-0.58768	-0.430432	2.2212	1.23692	-0.328931	-0.596791	-0.609938	-0.601065	-0.555503	-0.295071	-0.323235	-0.148568	-0.194572	0.913778	2.65148
HLA-DRA	-0.862692	-0.859087	-0.825234	-0.797364	-0.729093	-0.665513	1.88238	1.2996	-0.673897	-0.858867	-0.868011	-0.861305	-0.772007	1.20084	0.794044	0.679068	0.591884	0.913964	1.41129
S100B	-0.227804	1.4826	0.700455	0.491084	-0.0364519	-0.378032	-0.916515	1.30525	0.54055	-0.986872	-0.997676	-1.01716	-1.06664	-0.234634	-1.06664	0.39956	0.164617	-0.629661	2.47396
S100A4	-0.368866	0.298609	-0.0887762	0.888103	0.651262	-0.744107	-0.945111	0.29101	1.0269	-1.32308	-1.28885	-1.27521	-0.117607	-0.154368	-0.359772	-0.0879598	-0.391172	2.56288	1.42612
FOS	-0.774585	0.528535	0.1322	1.47546	0.681822	-0.81679	-0.274839	0.622319	0.662006	-1.69033	-1.51647	-1.47429	-0.663319	-0.126071	-0.183414	0.27371	0.0307639	1.83143	1.28186
RP11-291B21.2	0.53248	3.10953	0.911901	1.54342	0.817438	-0.285087	-0.422875	-0.240713	-0.000375184	-0.706671	-0.634821	-0.594005	-0.577065	-0.706095	-0.769165	-0.158287	-0.667548	-0.44446	-0.707604
CD248	0.794829	3.31083	0.569527	1.43939	0.27899	0.271893	-0.543588	-0.749731	-0.62054	-0.665654	-0.610176	-0.639118	-0.613323	-0.29657	-0.216978	-0.103883	-0.618895	-0.499131	-0.487867
IL2RA	1.1342	1.23993	1.0071	3.1805	-0.0722959	-0.237261	0.00729528	-0.0411521	-0.632282	-0.78234	-0.699287	-0.54059	-0.46501	-0.317702	-0.78234	-0.0611366	-0.705131	-0.604224	-0.628272
IL7R	1.69171	2.05426	1.08919	2.13874	0.69211	-0.0599356	-0.492949	-0.422495	-0.447748	-0.681126	-0.662285	-0.668381	-0.60228	-0.733079	-0.706452	-0.289701	-0.699356	-0.52531	-0.674916
ADTRP	3.58128	1.15656	0.981339	0.0179679	-0.184793	0.251458	-0.304829	-0.174629	-0.50022	-0.464791	-0.493178	-0.547955	-0.435167	-0.554865	-0.584451	-0.261738	-0.538386	-0.455363	-0.488242
TNFAIP3	-0.0309424	1.44077	0.727789	2.93943	1.19409	-0.311674	-0.325337	0.3702	0.511989	-0.930632	-0.870376	-0.884466	-0.727448	-0.728686	-0.69605	-0.337283	-0.646302	-0.318509	-0.376565
FOXP3	-0.0380334	0.628579	0.109857	3.90928	0.127898	-0.0779635	-0.294483	-0.518018	-0.221931	-0.518018	-0.450954	-0.397731	0.282982	-0.487512	-0.518018	-0.157678	-0.468518	-0.391723	-0.518018
TNFRSF4	-0.420782	1.03616	0.204675	2.69508	-0.239575	-0.117288	-0.815247	-0.301766	-0.365244	-0.878385	-0.891075	-0.860251	-0.742304	1.86448	0.935884	0.556097	-0.432704	-0.725101	-0.502657
JCHAIN	-0.296837	-0.296973	-0.293932	-0.288926	-0.276863	4.05682	0.281057	0.309123	-0.283324	-0.275855	-0.268963	-0.308683	-0.312878	-0.301741	-0.351367	-0.305252	-0.318886	-0.28219	-0.184324
DERL3	-0.340085	-0.338186	-0.326559	-0.337319	-0.340677	4.05772	0.33345	0.0391954	-0.331236	-0.335842	-0.343929	-0.342143	-0.254387	-0.21735	-0.324663	-0.179172	0.0885229	-0.330616	-0.176722
IGKC	-0.345894	-0.352308	-0.316341	-0.339295	-0.343992	3.75344	1.11267	0.801536	-0.31546	-0.323736	-0.337227	-0.343972	-0.424516	-0.402728	-0.354451	-0.38009	-0.415365	-0.393326	-0.278943
MZB1	-0.48899	-0.492878	-0.48643	-0.485105	-0.408086	3.82871	0.138132	0.233295	-0.433748	-0.469264	-0.489191	-0.493873	-0.472107	0.689018	0.521309	0.0380536	-0.0160174	-0.479393	-0.233434
CD79A	-0.364921	-0.324109	-0.360634	-0.326336	-0.38348	0.590837	3.42119	1.92971	-0.392686	-0.408949	-0.408742	-0.407118	-0.391433	-0.31987	-0.403333	-0.35371	-0.354028	-0.405186	-0.3372
LINC00926	-0.359972	-0.36411	-0.346638	-0.362425	-0.350502	-0.0616015	3.18536	2.43165	-0.334335	-0.363697	-0.352158	-0.357124	-0.364732	-0.354532	-0.368128	-0.307621	-0.313765	-0.362406	-0.293259
FAM129C	-0.358486	-0.356451	-0.346875	-0.360575	-0.362011	-0.118171	3.11923	2.51598	-0.334668	-0.347331	-0.359147	-0.348084	-0.354113	-0.361485	-0.368005	-0.341734	-0.356367	-0.362913	-0.198799
FCER2	-0.371849	-0.369026	-0.346612	-0.368199	-0.35376	-0.0417142	3.24797	2.34515	-0.359909	-0.36221	-0.323593	-0.343719	-0.365002	-0.373623	-0.375199	-0.364587	-0.367521	-0.239121	-0.267478
MS4A1	-0.391181	-0.386342	-0.310653	-0.369235	-0.0863144	0.0348753	3.32352	2.21399	-0.197862	-0.388051	-0.385914	-0.373089	-0.388609	-0.394776	-0.399412	-0.384143	-0.388815	-0.382011	-0.345985
HLA-DQA1	-0.391311	-0.389524	-0.369769	-0.354442	-0.307265	-0.241117	3.45256	1.96051	-0.278063	-0.394462	-0.384632	-0.382412	-0.377818	-0.38536	-0.380472	-0.378136	-0.386582	-0.36699	0.35528
BANK1	-0.48984	-0.48997	-0.486228	-0.490486	-0.485784	-0.244835	3.27584	2.12428	-0.452434	-0.496737	-0.486766	-0.480189	-0.471312	0.0920453	0.303212	-0.258388	0.0412379	-0.434298	-0.0693405
IGHM	-0.661785	-0.660583	-0.604632	-0.647241	-0.64439	0.385653	2.462	2.11898	-0.630068	-0.636033	-0.645852	-0.620241	-0.670126	1.4231	0.743401	0.10398	0.160322	-0.690897	-0.285586
HLA-DQB1	-0.645674	-0.65055	-0.582722	-0.606881	-0.295656	-0.484654	2.96699	1.90358	-0.336341	-0.638974	-0.649452	-0.648995	-0.620953	0.552386	0.131582	-0.100457	-0.166461	-0.341714	1.21495
CCR6	-0.466494	0.900047	-0.00270547	1.48728	0.0477381	-0.150657	3.04392	1.26636	-0.452856	-0.734616	-0.754717	-0.73312	-0.622862	-0.708087	-0.327664	-0.452688	-0.767244	-0.460029	-0.111605
TRIB3	-0.469568	-0.21361	0.304452	0.344	0.557809	-1.10097	-0.151773	1.56383	1.53063	-1.86757	-0.507718	1.45624	-0.21288	1.00475	-0.965691	0.252089	0.741884	-1.4099	-0.856008
DDIT3	-1.13675	-0.818497	0.195645	0.236336	0.643003	-1.43997	0.305747	2.33119	0.625946	-1.8726	-0.12388	1.05202	1.20986	-0.467673	0.491061	0.00473222	0.148626	-0.735655	-0.649151
MYOM2	-0.382583	-0.0400675	-0.138872	0.0704496	-0.132881	-0.468029	-0.524659	0.991116	3.88189	-0.548273	-0.518917	-0.4637	-0.26855	-0.269098	-0.10948	-0.117648	-0.292318	-0.34683	-0.321556
FCGR3A	-0.352503	-0.3549	-0.145604	-0.325863	-0.063975	-0.349992	-0.3549	0.990861	3.92767	-0.3549	-0.333332	-0.346333	-0.305129	-0.347127	-0.3549	-0.162692	-0.3549	-0.0877248	-0.32375
FGFBP2	-0.377676	-0.36401	-0.121969	-0.37252	0.0821043	-0.362791	-0.373508	1.80033	3.5794	-0.372581	-0.36963	-0.369728	-0.353488	-0.375819	-0.380095	-0.220239	-0.373607	-0.306025	-0.368145
KLRF1	-0.356301	-0.359264	-0.113135	-0.33256	0.125917	-0.362577	-0.354913	1.354	3.78706	-0.366072	-0.366072	-0.358846	-0.321275	-0.364302	-0.366072	-0.199955	-0.366072	-0.323046	-0.356518
GZMB	-0.365806	-0.360747	-0.0684461	-0.355604	0.157398	-0.359487	-0.367011	1.16646	3.8518	-0.362492	-0.359238	-0.366204	-0.362471	-0.361613	-0.368567	-0.185323	-0.350543	-0.294322	-0.28778
GNLY	-0.413274	-0.404769	-0.0473397	-0.374387	0.324304	-0.371216	-0.414205	1.45231	3.7033	-0.419945	-0.416284	-0.422304	-0.171021	-0.402253	-0.431944	-0.174895	-0.360978	-0.284861	-0.370247
KLRD1	-0.43264	-0.424241	-0.0581039	-0.396898	0.955429	-0.419946	-0.423435	1.89559	3.31275	-0.434957	-0.423308	-0.425325	-0.380782	-0.428164	-0.438611	-0.25766	-0.43492	-0.357721	-0.427057
CCL4	-0.502548	-0.498384	0.0439151	-0.474353	1.78426	-0.456975	-0.361058	2.14978	2.67066	-0.492655	-0.498275	-0.490891	-0.445976	-0.48609	-0.512652	-0.173775	-0.461176	-0.335999	-0.457819
CST7	-0.565465	-0.510498	-0.0275523	-0.222188	1.87488	-0.529735	-0.547535	1.92429	2.72327	-0.569954	-0.565828	-0.561444	-0.529654	-0.523594	-0.531309	0.117117	-0.424221	-0.372969	-0.157611
NKG7	-0.555817	-0.52091	-0.0134681	-0.439394	1.65302	-0.53291	-0.550479	1.96896	2.86861	-0.566615	-0.554852	-0.561483	-0.528049	-0.389238	-0.441803	-0.132708	-0.397813	-0.220121	-0.0849316
GZMK	-0.517671	-0.386261	0.148657	0.235265	3.03327	-0.479721	-0.505003	1.60913	1.6803	-0.536152	-0.523779	-0.525828	-0.477557	-0.533667	-0.547878	-0.221472	-0.512455	-0.432674	-0.506509
CD8B	-0.263456	0.627294	0.25821	0.384891	2.62869	-0.370145	-0.58693	1.44859	1.98506	-0.685567	-0.653432	-0.65616	-0.585842	-0.688352	-0.708469	-0.267788	-0.667668	-0.531717	-0.667212
CCL5	-0.543381	-0.413011	0.100334	0.235096	2.25998	-0.474081	-0.501625	1.89296	2.39985	-0.542771	-0.528073	-0.544619	-0.494076	-0.543436	-0.567534	-0.231346	-0.526858	-0.457089	-0.52032
GZMA	-0.506504	-0.425071	0.0809237	-0.0600389	1.98032	-0.470298	-0.490862	1.84383	2.73755	-0.508586	-0.512201	-0.507405	-0.453817	-0.517099	-0.523978	-0.223753	-0.50893	-0.42709	-0.506999
CD8A	-0.429083	0.0770319	0.163746	0.0522446	2.32714	-0.477528	-0.530875	1.91733	2.27648	-0.597466	-0.583227	-0.568015	-0.522396	-0.599957	-0.608844	-0.249775	-0.583812	-0.481725	-0.58127
SERTAD1	-0.985635	-0.226665	0.0830233	1.33791	1.15281	-0.679974	-0.0305971	1.70857	2.35233	-1.2188	-0.897751	-1.02322	-0.639882	-0.382108	-0.161673	-0.641073	-0.515733	0.53106	0.237401
DUSP1	-1.02045	0.227186	0.0748658	1.44817	1.24626	-0.835156	0.348801	1.26183	1.2352	-1.58872	-1.3931	-1.35365	-0.689002	-0.249264	-0.257861	-0.196698	-0.237733	1.41363	0.565704
IER2	-0.818955	-0.138454	-0.00333685	1.08828	1.40927	-0.724483	-0.239826	1.29926	1.72105	-1.49459	-1.48167	-1.43074	-0.705619	-0.095243	-0.297347	0.0752159	-0.0401323	1.12065	0.756676
JUNB	-0.0791927	0.679999	0.401869	1.60046	1.33345	-0.692544	0.127939	1.37536	1.19572	-1.52206	-1.40845	-1.3606	-0.579302	-0.64081	-0.76938	-0.339719	-0.679823	1.01373	0.343363
JUN	-0.798267	0.429354	0.30235	1.68365	1.62626	-0.253433	0.460812	1.57154	1.5533	-1.2662	-1.24119	-1.1989	-0.771141	-0.531682	-0.842943	-0.30209	-0.416677	-0.0876596	0.0829154
NFKBIA	-0.83701	0.172614	0.114604	1.92753	1.34233	-0.549433	0.440891	1.49172	1.38445	-1.40084	-1.19996	-1.28957	-0.966126	-0.324929	-0.42751	-0.153659	-0.410273	0.7827	-0.0975333
SLC7A11	-0.499087	-0.511384	0.264808	-0.479835	-0.456275	-0.21914	-0.420128	-0.511384	-0.496592	-0.469006	0.676565	3.48146	1.62755	-0.460959	-0.00341416	-0.397467	-0.338673	-0.448878	-0.338156
FAM132B	-0.459166	-0.451807	0.377562	-0.450449	-0.459166	-0.432722	-0.364886	-0.299137	-0.387059	-0.251361	0.157135	3.03827	2.46998	-0.455181	-0.295247	-0.44551	-0.412078	-0.448859	-0.43032
ATF5	-1.01892	-0.698383	-0.401537	-0.437405	-0.644104	0.280533	-0.707709	0.373494	-0.676452	-0.957855	-0.219437	1.33641	3.08118	-0.502795	-0.339932	-0.45613	0.306421	1.15659	0.526031
FAM178B	-0.234507	-0.223719	-0.242797	-0.23576	-0.236705	-0.248659	-0.240563	-0.248659	-0.226843	-0.237173	-0.244278	-0.220997	4.12763	-0.238433	-0.248659	-0.245527	-0.114473	-0.235492	-0.204387
NMU	-0.240312	-0.241273	-0.236832	-0.230339	-0.245308	-0.226201	-0.242344	-0.247534	-0.247534	-0.231414	-0.247534	-0.228402	4.12851	-0.235465	-0.205622	-0.232248	-0.152629	-0.221089	-0.216428
PKLR	-0.233948	-0.232615	-0.237795	-0.232351	-0.231218	-0.237795	-0.237795	-0.237795	-0.237795	-0.209086	-0.237795	-0.207458	4.12919	-0.234388	-0.237795	-0.237795	-0.204853	-0.232036	-0.208876
CCNB2	-0.380111	-0.371984	-0.327848	-0.353859	-0.369569	-0.357197	-0.374785	-0.383033	-0.34958	-0.292925	-0.342986	-0.314223	3.71507	-0.292128	-0.383033	-0.293454	1.44829	-0.369747	0.393101
CDC20	-0.380049	-0.375767	-0.357775	-0.369533	-0.367465	-0.333011	-0.363867	-0.385092	-0.354827	-0.336946	-0.356287	-0.245396	3.7893	-0.346372	-0.250934	-0.339492	1.22754	-0.328314	0.474289
PLK1	-0.37131	-0.350123	-0.330018	-0.351148	-0.36132	-0.410702	-0.38042	-0.420113	-0.37423	-0.369874	-0.401358	-0.289847	3.64738	-0.322633	-0.420113	-0.355892	1.47207	-0.258711	0.648357
AKR1C3	-0.552171	-0.54953	-0.524349	-0.495457	-0.492443	-0.582534	-0.575426	-0.243622	0.188407	-0.555857	-0.578997	-0.512001	3.4761	1.32725	0.482138	0.2354	0.707308	-0.520474	-0.233739
TUBA1B	-0.750396	-0.630222	-0.721567	-0.409325	-0.450058	-0.773232	-0.602941	-0.199975	-0.242173	-1.07944	-1.10144	-1.03195	1.76926	0.883776	0.616343	0.897804	2.0745	0.278968	1.47206
HIST1H4C	-0.69707	-0.551057	-0.682994	-0.432451	-0.542838	-0.649929	-0.696479	-0.47887	-0.322372	-0.931254	-0.895867	-0.587553	2.3834	0.666086	0.541251	0.534694	2.27968	0.0118073	1.05182
ASPM	-0.454713	-0.443932	-0.334495	-0.422574	-0.433711	-0.351488	-0.457721	-0.457721	-0.426605	-0.446735	-0.416645	-0.280336	2.34067	-0.327538	-0.231675	-0.235746	3.11774	-0.36391	0.627135
TOP2A	-0.447071	-0.442507	-0.374105	-0.399459	-0.442593	-0.411434	-0.443824	-0.365771	-0.415197	-0.394396	-0.429494	-0.387875	2.72159	-0.32548	-0.402066	-0.211223	2.75152	-0.323189	0.742571
NUSAP1	-0.453779	-0.452963	-0.452314	-0.388026	-0.439718	-0.458001	-0.42348	-0.3881	-0.433565	-0.380067	-0.403272	-0.317151	3.13799	-0.258952	-0.34706	-0.148916	2.32148	-0.314351	0.600247
MKI67	-0.465734	-0.462388	-0.400071	-0.443516	-0.465908	-0.402315	-0.458303	-0.487795	-0.417472	-0.428623	-0.459731	-0.376875	2.65612	-0.384959	-0.265723	-0.323439	2.57013	-0.257707	1.27431
TYMS	-0.503197	-0.506008	-0.50337	-0.494796	-0.498341	-0.473836	-0.511477	-0.517752	-0.498692	-0.478925	-0.498401	-0.461477	2.09855	0.206775	-0.0828685	0.448623	3.13182	-0.465525	0.608895
KIAA0101	-0.493643	-0.482145	-0.461225	-0.458496	-0.478976	-0.451987	-0.485936	-0.501764	-0.450146	-0.441617	-0.46693	-0.461292	2.64435	-0.124328	-0.198252	0.337843	2.75448	-0.427544	0.64761
CKS2	-0.710418	-0.653484	-0.563928	-0.513959	-0.60597	-0.607782	-0.536881	-0.211064	-0.498405	-0.634442	-0.428929	-0.310906	3.03561	0.410293	0.273516	0.422854	2.08578	-0.474245	0.522359

## Sheet: 809653 (Circled AML cells only)
Gene	0	1	6	2	9	4	7	5	8	3	10
MT-CO1	0.388765	0.0879679	-0.512355	1.45149	0.554995	1.19581	0.157339	-0.00408784	0.0485849	-1.81322	-1.55529
MT-ND3	0.350963	0.35848	0.401175	1.1132	-0.0087591	0.511253	0.826454	0.613492	-0.479075	-1.85183	-1.83535
SELL	0.49504	0.394235	-0.27885	-0.402362	-0.219823	1.87218	1.44908	-0.418841	-0.30179	-1.50541	-1.08346
SLC2A3	-0.056544	0.478182	0.283	-0.972796	-0.194351	0.821597	2.08422	0.450145	-0.621215	-1.64351	-0.628732
CD3E	-0.346332	-0.315318	-0.374908	-0.372144	-0.129435	2.99888	-0.368169	-0.404335	-0.263554	-0.340572	-0.08411
CD3D	-0.212105	-0.256849	-0.389826	-0.348545	-0.199073	3.00268	-0.388566	-0.416304	-0.262609	-0.380122	-0.148685
PTGDR	-0.316161	-0.357117	-0.300006	-0.311218	-0.281886	3.00884	-0.357117	-0.357117	-0.308183	-0.296172	-0.123858
CD3G	-0.34561	-0.347625	-0.346221	-0.335304	-0.275116	3.00939	-0.360765	-0.351773	-0.23009	-0.236488	-0.180396
CD7	-0.35245	-0.292035	-0.505063	-0.24557	-0.205431	3.00409	-0.380358	-0.218181	-0.274187	-0.261699	-0.269112
PRF1	-0.0304768	-0.0095185	-0.42595	-0.170764	-0.208058	2.96948	-0.523491	-0.445878	-0.37826	-0.457287	-0.319792
CCL4	-0.52424	-0.543899	-0.482222	-0.4369	-0.23796	2.94293	-0.272343	0.215871	-0.135016	-0.337261	-0.188963
GIMAP4	-0.426911	-0.419444	-0.288197	-0.42733	-0.387154	2.9883	-0.184628	0.0224406	-0.306364	-0.335458	-0.235254
CD2	-0.484907	-0.499444	-0.309742	-0.492531	-0.432341	2.95302	-0.254826	-0.0890927	0.143144	-0.397248	-0.136027
GZMH	-0.427679	-0.395089	-0.327723	-0.342786	-0.365126	2.96011	-0.402906	-0.446009	0.215584	-0.341731	-0.12664
KLRD1	-0.358397	-0.377302	-0.352755	-0.380231	-0.434116	2.94851	-0.276115	-0.348183	-0.377031	-0.366729	0.322351
XCL2	-0.38084	-0.319337	-0.362212	-0.342866	-0.390858	2.98964	-0.390858	-0.347376	-0.117722	-0.354861	0.0172915
CCL5	-0.310357	-0.367289	-0.411206	-0.395985	-0.336245	2.98821	-0.409781	-0.360043	-0.173243	-0.266538	0.0424754
CD247	-0.359185	-0.352133	-0.304417	-0.355928	-0.330033	2.98959	-0.394077	-0.361166	-0.302138	-0.3121	0.0815892
GZMA	-0.334737	-0.366683	-0.372171	-0.335244	-0.368546	2.99083	-0.386328	-0.348607	-0.236494	-0.302278	0.0602587
LEF1	-0.36874	-0.346833	-0.37007	-0.344415	-0.325541	3.00368	-0.309949	-0.33214	-0.285664	-0.262191	-0.058133
IL32	-0.380762	-0.354999	-0.371286	-0.360225	-0.315475	2.99988	-0.335768	-0.337776	-0.263831	-0.256106	-0.0236508
GZMK	-0.374466	-0.356848	-0.403672	-0.350543	-0.32046	2.99546	-0.332509	-0.335726	-0.259404	-0.28309	0.0212626
IL7R	-0.391223	-0.350001	-0.399149	-0.359873	-0.317936	2.99292	-0.319399	-0.366735	-0.200369	-0.31553	0.0272948
TSPAN2	1.15894	2.29422	-0.63238	-0.388825	0.676039	0.104639	-0.883914	-0.988621	-0.425294	-0.547833	-0.366972
AJ006998.2	0.924066	2.44164	-0.606385	-0.602069	0.677368	0.0879119	-0.747407	-0.752048	-0.733156	-0.554743	-0.135183
IFI44L	0.511355	1.54634	-0.750097	-0.760538	-0.255875	0.0715413	0.00535421	1.87629	-0.0230817	-1.38233	-0.838956
CD52	0.924039	1.47371	-0.812871	-0.757165	0.0993983	0.907867	0.103809	0.811341	0.0395653	-1.8098	-0.979894
JUN	-0.893579	-0.0733551	0.957389	-1.05732	-0.328783	1.04441	0.378008	0.417008	1.77567	-0.987307	-1.23214
OAS1	-0.224489	0.0214128	-0.216251	-0.82734	-0.786054	-0.0490013	0.980794	2.35055	0.567279	-1.17132	-0.645585
ISG15	-0.363913	-0.197839	0.17094	-0.413097	-0.691549	-0.0408077	1.14075	2.22418	0.470176	-1.28535	-1.0135
CRIP1	-0.587762	-0.428851	0.290868	-0.782659	-0.321587	0.194753	0.590394	2.41079	0.622238	-1.2265	-0.761678
MX1	-0.194123	0.0374752	-0.195452	-0.790173	-0.675238	0.1674	0.596298	1.93791	1.40435	-1.38151	-0.906936
VIM	-0.194162	0.0338665	0.674245	-0.658325	-0.0876655	0.150791	0.89391	1.2587	1.09707	-2.05129	-1.11714
MCEMP1	-0.643079	-0.659596	1.30197	-0.616502	-0.569071	-0.197971	2.39943	0.409014	-0.526648	-0.681583	-0.215972
ALOX5AP	-0.841137	-0.87895	1.46117	-0.621208	-0.685043	0.426442	2.00179	0.203332	0.415409	-0.861111	-0.620702
FCN1	-0.702868	-0.695859	0.68108	-0.684999	-0.673331	-0.123716	2.02144	1.65119	-0.477909	-0.702286	-0.292751
MNDA	-0.775229	-0.774959	1.08413	-0.671167	-0.75893	-0.217999	1.95434	1.40092	-0.0651497	-0.776995	-0.398962
S100A9	-0.733022	-0.710189	1.21809	-0.729946	-0.696789	-0.0606119	1.88807	1.39417	-0.47938	-0.789871	-0.300526
S100A8	-0.7236	-0.72533	1.24485	-0.683681	-0.701734	-0.0696723	1.97448	1.26171	-0.581337	-0.734274	-0.261416
FGR	-0.764463	-0.770572	0.741067	-0.730286	-0.771704	-0.0814991	1.75019	1.81707	0.0058318	-0.767296	-0.428337
TYROBP	-0.65509	-0.508156	0.711169	-0.789057	-0.817359	-0.0971338	1.65329	1.87212	0.119412	-1.01428	-0.474905
DUSP1	-0.792182	-0.416379	0.433547	-0.914389	-0.590209	0.0916366	1.62405	1.71648	0.708503	-0.948598	-0.912465
S100A10	-0.707459	-0.575116	0.499922	-0.847558	-0.867371	0.140599	1.29564	1.90826	0.791877	-1.08242	-0.556373
LGALS1	-0.339385	-0.404169	1.17507	-0.617321	-0.905335	-0.120394	1.31857	1.26729	0.918079	-1.54015	-0.75226
LYZ	-0.883959	-0.88891	1.49733	-0.624169	-0.818366	-0.164365	1.52397	1.26891	0.420664	-0.894265	-0.436845
FCER1G	-0.795642	-0.743837	0.818773	-0.792655	-0.832608	-0.205176	1.49572	1.70278	0.761569	-0.892153	-0.516775
ANXA2	-0.846226	-0.869418	0.997206	-0.816764	-0.841514	-0.0716038	1.37122	1.66407	0.730538	-0.884877	-0.432626
MS4A6A	-0.870195	-0.889072	1.11543	-0.705834	-0.829663	-0.209491	1.25153	1.7206	0.734154	-0.807214	-0.510239
ANXA1	-0.737082	-0.645621	0.895869	-0.384105	-0.976729	0.059453	1.49383	1.53568	0.702327	-1.25491	-0.688714
FOSB	-1.08516	-0.660874	1.12071	-0.566945	-0.751575	0.212744	1.3844	1.34612	0.855843	-1.01723	-0.838035
ADGRE5	-0.313355	0.272567	-0.0107652	-0.490178	-0.886343	0.653214	0.518946	2.35102	0.000774539	-1.48489	-0.610989
IFI6	-0.0245264	-0.144767	0.199716	-0.142319	-0.441071	-0.0670463	1.26551	2.16376	-0.25085	-1.50308	-1.05532
IFIT2	-0.267178	-0.147344	-0.473236	-0.54461	-0.657512	-0.0240483	0.379084	2.83757	0.114565	-0.653061	-0.564227
IFIT1	-0.14463	0.00947079	-0.714672	-0.456725	-0.645993	0.034371	0.364147	2.84327	-0.214725	-0.559274	-0.515238
IFIT3	-0.0558236	0.305945	-0.661315	-0.706821	-0.459768	0.174754	0.71958	2.62807	-0.490278	-0.695962	-0.758381
LMNA	-0.637752	-0.441235	-0.442539	-0.779792	-0.836459	-0.156399	0.0364677	2.75276	0.271921	0.425074	-0.192048
TPPP3	-0.41015	-0.472745	-0.244041	-0.477984	-0.575371	-0.0808294	0.000142602	2.91448	0.24	-0.572633	-0.320872
C1QA	-0.427684	-0.430524	-0.29272	-0.435972	-0.450108	-0.0658297	-0.310319	2.94921	0.233884	-0.428518	-0.341421
CRIP2	-0.182612	0.101381	-0.593627	-0.706401	-0.778321	0.322687	-0.192303	2.71199	0.506861	-0.733864	-0.455788
PLD4	-0.222498	-0.373265	0.658658	0.00679005	-0.0423052	-0.37838	-0.6105	-0.505668	2.77996	-0.740229	-0.57256
CLEC4C	-0.366439	-0.366439	-0.366439	-0.212575	-0.330278	-0.327515	-0.0712166	-0.2279	3.00168	-0.366439	-0.366439
LILRA4	-0.343769	-0.329589	-0.343769	-0.307932	-0.310388	-0.291352	-0.274468	-0.119998	3.0088	-0.343769	-0.343769
CD1C	-0.339767	-0.337682	-0.302106	-0.337736	-0.327486	-0.28828	-0.323693	-0.103736	3.00816	-0.339829	-0.307847
HLA-DQA1	-0.326566	-0.301171	-0.313218	-0.329813	-0.316211	-0.254952	-0.322898	-0.279996	3.01322	-0.343662	-0.224735
SPIB	-0.321479	-0.296013	-0.284153	-0.328087	-0.302409	-0.29617	-0.34289	-0.240361	3.01371	-0.335626	-0.266522
DNASE1L3	-0.310457	-0.252045	-0.270403	-0.317058	-0.317058	-0.308404	-0.317058	-0.28777	3.01437	-0.317058	-0.317058
FAM129C	-0.288077	-0.331534	-0.289904	-0.328264	-0.281514	-0.139568	-0.353232	-0.294486	3.00951	-0.371949	-0.330985
BLNK	-0.35745	-0.345282	-0.0972811	-0.325711	-0.215413	-0.238859	-0.41451	-0.230584	3.00122	-0.403701	-0.372431
SLAMF7	-0.365592	-0.393829	-0.373138	-0.377614	-0.368191	0.160451	-0.246005	-0.250498	2.97573	-0.374551	-0.386762
PTPRS	-0.369114	-0.356222	-0.41215	-0.41215	0.00340434	-0.114235	-0.41215	-0.41215	2.9779	-0.080987	-0.41215
ENHO	-0.41174	-0.410646	-0.228201	-0.408103	-0.310919	-0.301381	-0.414164	0.297723	2.95007	-0.411724	-0.350911
FCER1A	-0.555176	-0.646493	-0.509749	0.881649	-0.366065	-0.247029	-0.680973	-0.573986	2.53083	0.727488	-0.560491
UGCG	-0.693995	-0.69359	-0.54448	-0.66324	-0.594714	0.810521	-0.647878	-0.558337	2.42132	0.677444	0.486947
TPM2	0.215339	1.17902	-0.265675	-0.262532	-0.123147	0.196758	-0.966684	-0.827849	2.36647	-0.817168	-0.694537
HLA-DQB1	0.17884	0.507027	-0.532437	-0.516606	-0.028155	-0.254545	-0.729474	-0.347456	2.80146	-0.61737	-0.461286
CLIC3	-0.0774286	0.575966	-0.592156	-0.570404	-0.542945	0.646602	-0.532245	-0.522076	2.67446	-0.570157	-0.489614
HLA-DPB1	0.370002	0.580299	-0.0628164	-0.147019	-0.126265	-0.247032	-0.929573	0.343245	2.43516	-1.27621	-0.939784
HLA-DPA1	0.522251	0.631284	-0.295393	-0.147816	0.172534	-0.269567	-0.968878	0.342711	2.31473	-1.31493	-0.986919
CD74	0.611641	0.887179	-0.0237647	-0.164742	0.120045	-0.111677	-0.615274	0.472401	1.83731	-1.87218	-1.14093
HLA-DRA	0.435032	0.642522	0.0524563	-0.269002	0.104238	-0.375592	-0.491681	0.762927	2.01012	-1.73972	-1.1313
HLA-DRB5	0.207961	0.388344	0.0334103	-0.361412	-0.0180003	-0.354938	-0.325511	0.989941	2.15641	-1.60605	-1.11016
HLA-DRB1	0.22956	0.403961	0.227786	-0.302857	0.0180819	-0.299808	-0.262027	0.985675	1.97258	-1.80255	-1.1704
SLC6A9	-0.441868	-0.457038	-0.437867	-0.433913	-0.338027	-0.427426	-0.442325	-0.464114	-0.439338	1.31638	2.56554
HBD	-0.454692	-0.450212	-0.428688	-0.388799	-0.472392	-0.362972	-0.449271	-0.462769	-0.448464	1.40812	2.51014
GYPA	-0.447238	-0.447516	-0.447632	-0.445732	-0.458042	-0.386155	-0.453486	-0.450913	-0.434771	1.56302	2.40847
AHSP	-0.46917	-0.450048	-0.447639	-0.465213	-0.467616	-0.36788	-0.434085	-0.452253	-0.448169	1.68133	2.32074
HBB	-0.504989	-0.422561	-0.386152	-0.485037	-0.615684	-0.348395	-0.306526	-0.37352	-0.479456	1.44834	2.47398
HBA2	-0.442948	-0.402494	-0.408051	-0.446984	-0.490267	-0.334855	-0.345363	-0.406404	-0.422934	0.951935	2.74837
ALAS2	-0.443993	-0.437763	-0.410454	-0.432893	-0.440575	-0.364741	-0.419433	-0.43025	-0.408607	1.11235	2.67636
IFIT1B	-0.33343	-0.310131	-0.326576	-0.322509	-0.337468	-0.27603	-0.31797	-0.317511	-0.301132	-0.169011	3.01177
ANKRD9	-0.359253	-0.355525	-0.260669	-0.329146	-0.327927	-0.306235	-0.298569	-0.338558	-0.330184	-0.101242	3.00731
TNS1	-0.335923	-0.323195	-0.337087	-0.293117	-0.334741	-0.31946	-0.367132	-0.322261	-0.347831	-0.0207514	3.0015
TSPO2	-0.335726	-0.327757	-0.327437	-0.337849	-0.329934	-0.32238	-0.329717	-0.337849	-0.332353	-0.0209942	3.00199
HBM	-0.345999	-0.331052	-0.331834	-0.343315	-0.351987	-0.311833	-0.335809	-0.326746	-0.323968	0.00302923	2.99951
ARG1	-0.302226	-0.295225	-0.31017	-0.319221	-0.319221	-0.31072	-0.272319	-0.297789	-0.319221	-0.268534	3.01465
TMCC2	-0.327823	-0.335692	-0.339191	-0.297055	-0.288518	-0.263799	-0.280755	-0.328578	-0.275917	-0.276679	3.01401
TRIM58	0.000150385	0.185223	-0.485307	-0.400108	-0.147829	-0.391481	-0.616773	-0.611015	-0.599825	0.195891	2.87107
GYPE	-0.387101	-0.360779	-0.427513	-0.441351	-0.402499	-0.340894	-0.430819	-0.424289	-0.398546	0.804395	2.8094
AQP1	-0.390976	-0.419322	-0.419322	-0.419322	-0.419322	-0.322312	-0.419322	-0.403604	-0.273639	0.61524	2.8719
DMTN	-0.387449	-0.364715	-0.374121	-0.386567	-0.34074	-0.319699	-0.415799	-0.416272	-0.38976	0.483552	2.91157
SLC4A1	-0.370362	-0.362471	-0.357767	-0.370653	-0.365896	-0.329341	-0.353517	-0.36055	-0.360131	0.269912	2.96078
PPP1R15A	-1.36215	-0.586992	0.223931	-0.936999	-1.57433	-0.146679	0.783653	0.29996	1.20009	0.941209	1.1583
CRHBP	-0.264468	0.261227	-0.136464	-0.393451	-0.527736	-0.245834	-0.532248	-0.435111	-0.395443	2.94058	-0.271049
DLK1	-0.349882	-0.349882	-0.349882	-0.108984	-0.349882	-0.0920092	-0.349882	-0.349882	-0.349882	3.00005	-0.349882
CNRIP1	-0.329177	-0.347684	-0.365958	-0.000641451	-0.258953	-0.203959	-0.392189	-0.392189	-0.350286	2.99538	-0.354342
FAM178B	-0.324617	-0.325468	-0.321696	-0.316918	-0.328166	-0.265676	-0.311265	-0.330079	-0.296769	3.0126	-0.191943
APOC1	-0.313772	-0.328793	-0.279003	-0.295868	-0.312965	-0.241158	-0.332847	-0.326529	-0.293678	3.01405	-0.289442
NMU	-0.349235	-0.355006	-0.341266	-0.341487	-0.337233	-0.238689	-0.339216	-0.345012	-0.345385	2.99913	-0.00660241
PCDH9	-0.313584	-0.244051	-0.417047	-0.147708	-0.33553	-0.221153	-0.417047	-0.417047	-0.417047	2.99318	-0.0629644
AVP	-0.138864	-0.207567	-0.479558	-0.21221	-0.447556	0.0248452	-0.570843	-0.513742	-0.403361	2.95114	-0.00227853
ITGA2B	-0.312041	-0.387621	-0.469046	0.651312	-0.218078	-0.165617	-0.556268	-0.583612	-0.434898	2.83935	-0.363478
SOCS2	0.133231	0.28788	-0.794093	-0.446571	0.233425	0.575796	-0.870005	-0.833626	-0.783826	2.57132	-0.0735342
KLF1	-0.483523	-0.506314	-0.44457	-0.360143	-0.436371	-0.355976	-0.435256	-0.466337	-0.498281	2.35601	1.63076
RHAG	-0.456695	-0.455881	-0.456177	-0.426732	-0.471419	-0.421832	-0.453039	-0.448518	-0.441445	2.19544	1.8363
CA1	-0.482662	-0.471516	-0.464566	-0.39677	-0.47761	-0.34553	-0.465646	-0.469652	-0.466467	1.96333	2.07709
CA2	-0.587058	-0.582065	-0.131683	-0.407595	-0.540505	-0.421493	-0.517441	-0.531587	-0.287528	1.96853	2.03842
PRG2	-0.571121	-0.574288	-0.445488	0.724889	-0.551435	-0.245921	-0.587191	-0.578746	-0.582631	2.5473	0.86463
PTTG1	-0.602489	-0.924018	0.272823	-0.222581	0.722217	-0.31624	-1.01901	-1.02339	-0.216321	1.2379	2.09111
CCNB1	-0.536787	-0.746587	-0.0594793	-0.143391	1.10886	-0.599454	-1.0474	-1.03329	-0.207403	1.58867	1.67626
ANKLE1	-0.180336	-0.749694	-0.507562	0.0455203	0.492423	-0.542233	-0.831847	-0.878217	-0.537852	1.68769	2.0021
MIR155HG	0.495147	0.672022	-0.959756	-0.043013	1.23358	0.409468	-1.35948	-1.44251	1.22398	0.671848	-0.901288
C1orf186	0.98748	0.725109	-0.691156	2.03104	0.17245	-0.0745116	-1.1817	-1.14401	0.484383	-0.833904	-0.475177
GATA2	0.672061	0.752932	-0.884032	1.72818	0.603779	-0.166984	-1.17698	-1.13999	-1.08926	0.943585	-0.243287
HPGDS	-0.26454	-0.612375	-0.596534	2.1634	0.247535	-0.019638	-0.730045	-0.695527	-0.493045	1.66155	-0.660782
ZNF385D	0.163875	-0.0399094	-0.741541	1.53449	-0.201908	0.0045821	-0.86446	-0.833022	-0.71792	2.19544	-0.49963
CSF2RB	-0.503453	-0.496022	-0.673419	1.9655	-0.689918	-0.270642	-0.222307	-0.147401	-0.0561228	1.95439	-0.860606
NPW	-0.0574171	-0.729323	-0.15987	2.67521	0.868858	-0.123062	-0.739691	-0.712759	-0.434677	-0.0746635	-0.512601
IGLL1	0.440133	-0.531211	-0.447437	2.54108	1.04393	-0.138054	-0.697589	-0.704006	-0.600856	-0.406899	-0.499096
MS4A3	-0.616633	-0.627875	0.847678	2.63767	-0.234715	-0.0178232	-0.577816	-0.63455	-0.626611	0.346032	-0.495354
CLC	-0.388934	-0.417314	-0.124148	2.95634	-0.280917	0.221832	-0.393321	-0.407342	-0.454321	-0.282956	-0.428923
CPA3	0.188699	-0.0261705	-0.482258	2.81467	0.173138	-0.0817882	-0.680882	-0.717111	-0.696833	0.0607918	-0.552255
HDC	-0.534551	-0.536454	-0.208332	2.5953	-0.400302	0.577908	-0.590872	-0.590872	-0.590872	0.86992	-0.590872
TPSD1	0.0162637	-0.224984	-0.512209	2.52217	-0.267644	0.106469	-0.765774	-0.73665	-0.625939	1.13924	-0.650941
TPSAB1	0.368919	-0.0295046	-0.513296	2.60505	-0.203706	0.21984	-0.805279	-0.83084	-0.739525	0.610407	-0.682061
TPSB2	0.31266	-0.00980942	-0.493592	2.64759	-0.238176	0.0720509	-0.800255	-0.787634	-0.699761	0.645153	-0.648228
AZU1	-0.530211	-0.578505	2.62886	1.1191	-0.505496	-0.0782863	-0.230829	-0.515452	-0.499558	-0.582326	-0.227289
PRTN3	-0.468922	-0.53482	2.42655	1.4891	-0.52871	-0.068629	-0.369538	-0.528026	-0.538931	-0.519578	-0.358489
CTSG	-0.294014	-0.586341	2.26531	1.60544	0.141285	-0.188958	-0.545208	-0.720959	-0.406213	-0.724818	-0.54553
MPO	-0.442572	-0.703333	2.20111	1.74799	-0.271686	-0.070708	-0.295178	-0.619324	-0.409877	-0.719595	-0.416834
CST7	-0.71781	-0.858288	1.684	1.25707	-0.668007	1.50835	0.148528	-0.804558	-0.249126	-0.780553	-0.519598
NKG7	-0.43039	-0.470027	2.08053	-0.389693	-0.191928	1.60711	0.159417	-0.461106	0.121628	-1.3206	-0.704933
DUT	0.0690166	-0.433624	0.254861	0.492867	2.37452	-0.165276	-1.16507	-1.12604	-0.389406	0.769609	-0.681462
KIAA0101	-0.404729	-0.827211	0.204974	0.296547	2.43774	-0.408244	-0.84039	-0.843705	-0.297342	1.10715	-0.424787
TYMS	-0.1043	-0.702883	0.0173464	0.234026	2.70874	-0.367123	-0.808332	-0.790917	-0.37332	0.609242	-0.422475
TUBB	0.396293	-0.0826791	-0.0400775	0.235361	2.12769	-0.376012	-1.54066	-1.31042	0.102212	0.911288	-0.422988
H2AFZ	-0.207195	-1.1063	0.986874	0.49728	2.24054	-0.424909	-0.721985	-0.948761	0.04452	0.461517	-0.821581
HMGN2	-0.126089	-0.905407	1.1291	0.44478	2.10779	-0.697667	-0.729736	-1.25451	0.307197	0.373873	-0.649331
HIST1H1C	-1.17865	-0.00175187	0.529508	-0.439293	1.39821	-0.826415	-0.742901	-1.00392	1.12406	-0.43568	1.57682
HMGB2	-0.963886	-1.25369	1.10472	-0.143699	1.87548	-0.706291	0.411883	-0.8759	-0.711733	0.612523	0.650601
NUSAP1	-0.598907	-0.809263	0.152748	-0.363955	2.36608	-0.523216	-0.778575	-0.799293	-0.370662	0.652527	1.07252
TOP2A	-0.584019	-0.789538	0.288473	-0.310544	2.50796	-0.539817	-0.733105	-0.816453	-0.326472	0.412545	0.890973
CDCA8	-0.560425	-0.68557	0.0643958	-0.278688	2.59157	-0.458694	-0.74329	-0.752405	-0.479339	0.577246	0.725204
GTSE1	-0.665777	-0.784619	0.478739	-0.396937	2.32102	-0.458381	-0.81528	-0.798993	-0.385928	0.322462	1.1837
AURKB	-0.644675	-0.685764	0.509226	-0.369601	2.70545	-0.448458	-0.704593	-0.688603	-0.197963	0.104346	0.420636
CENPM	-0.469391	-0.708682	0.571678	-0.0116486	2.69784	-0.332214	-0.732203	-0.700636	-0.292581	0.462701	-0.484861
TK1	-0.490962	-0.647364	0.372978	-0.203671	2.80319	-0.321778	-0.632301	-0.623904	-0.269668	0.41661	-0.403131
RRM2	-0.656116	-0.670977	0.106514	-0.404853	2.61187	-0.354427	-0.65716	-0.661097	-0.426512	0.960491	0.152263
H2AFX	-0.352656	-0.641075	0.291597	0.121463	2.58871	-0.489762	-1.03818	-0.922219	-0.273547	0.644502	0.0711648
HIST1H4C	-0.413897	-0.396511	0.449062	-0.128417	2.50099	-0.325949	-1.07632	-1.04742	-0.405952	0.819208	0.02521
