# Supplementary material for: A general approach for detecting expressed mutations in AML cells using single cell RNA-sequencing
Source: Nat Commun. 2019 Aug 14;10:3660. doi: 10.1038/s41467-019-11591-1 (PMC6694122; doi:10.1038/s41467-019-11591-1)
Supplement: Supplementary file 7 — Supplementary Data 5 [file 41467_2019_11591_MOESM7_ESM.xlsx]

## Sheet: a. GATA2_R361 Subclone 4 DEGs
SubGene	SubCoeff	SubPVal	SubPadj	SubAbsCoeff
VIM	28.3741	0.00355998	0.0406069	28.3741
KLF6	19.4161	4.56147e-05	0.0061969	19.4161
AHNAK	16.6364	5.23606e-05	0.00669009	16.6364
GUCY1A3	16.1985	7.21796e-05	0.00674203	16.1985
SOCS2	16.0942	0.00232388	0.0318185	16.0942
HLA-DPB1	15.2048	0.00082979	0.0180245	15.2048
MYADM	14.7578	8.95933e-05	0.00674203	14.7578
CALCRL	13.7479	2.87252e-05	0.0061969	13.7479
NEAT1	13.6208	0.00243183	0.0323758	13.6208
ARPC1B	13.1897	4.41193e-05	0.0061969	13.1897
TSC22D3	12.6337	0.00127252	0.0227734	12.6337
HLA-DPA1	12.2917	0.00319933	0.0384125	12.2917
TSPAN2	12.2278	0.00101903	0.0199466	12.2278
UCP2	11.9063	3.3504e-05	0.0061969	11.9063
GLIPR2	11.2488	0.00015739	0.00801418	11.2488
CRIP2	11.1425	0.00106565	0.0202523	11.1425
PTPRC	10.9975	0.00139475	0.0238428	10.9975
NDFIP1	10.5226	0.000305006	0.0112187	10.5226
C10orf54	10.4887	0.00169461	0.0263212	10.4887
CAMK1D	10.4514	3.80009e-05	0.0061969	10.4514
TPM4	10.4248	0.000285991	0.0110154	10.4248
ATP2B1	10.2688	3.46933e-05	0.0061969	10.2688
CD44	9.88866	0.00277112	0.0355938	9.88866
CD47	9.79887	0.000619448	0.0156234	9.79887
ITM2C	9.75121	0.00221783	0.0313316	9.75121
SAT1	9.34304	0.00354311	0.0406069	9.34304
S100A10	9.05229	0.00157774	0.0251429	9.05229
PLP2	8.77629	0.000612894	0.0156234	8.77629
ARPC2	8.70256	3.85255e-05	0.0061969	8.70256
SEPT11	8.64515	0.000296772	0.01109	8.64515
TM4SF1	8.62908	0.00143276	0.0241788	8.62908
PRMT2	8.62653	0.00131597	0.0230991	8.62653
ADGRE5	8.61368	0.00389297	0.0425207	8.61368
PTP4A3	8.57608	0.00101722	0.0199466	8.57608
DOCK8	8.49137	0.000742522	0.0171532	8.49137
CHRFAM7A	8.35666	0.00114854	0.0212701	8.35666
CALM1	8.3084	0.00020876	0.0093073	8.3084
SVIL	8.15763	4.48169e-06	0.00474952	8.15763
NABP1	8.09857	0.000100796	0.00705146	8.09857
RBPMS	8.09151	1.67975e-05	0.006066	8.09151
CD34	8.01758	8.85307e-05	0.00674203	8.01758
COMMD7	8.00859	0.000651274	0.0158779	8.00859
BNIP3L	7.96663	0.00298664	0.0368735	7.96663
EMB	7.67219	0.000562827	0.0151963	7.67219
SCN9A	7.53442	0.00108247	0.0202523	7.53442
IDS	7.50924	0.00107945	0.0202523	7.50924
NPTX2	7.45345	0.0012433	0.0225198	7.45345
CAST	7.35936	3.03786e-06	0.00474952	7.35936
RAC1	7.25436	0.000446907	0.0137944	7.25436
LYN	7.14771	0.000672147	0.0162496	7.14771
MAMDC2	6.90357	0.000266508	0.0106937	6.90357
SDCBP	6.83179	0.00295536	0.0367296	6.83179
RXFP1	6.67672	0.00149525	0.0244082	6.67672
TPM3	6.64054	0.00106054	0.0202523	6.64054
ANXA11	6.54561	6.79541e-06	0.00474952	6.54561
HACD4	6.45427	0.000231932	0.00954545	6.45427
IL1RAP	6.4002	0.000111724	0.00750934	6.4002
FKBP1A	6.39638	6.09634e-05	0.00674203	6.39638
SFXN3	6.29515	0.000756672	0.0172128	6.29515
GPAT3	6.2811	3.36335e-05	0.0061969	6.2811
DSTN	6.27498	0.000712077	0.0167251	6.27498
AHR	6.08466	0.000680166	0.016307	6.08466
TNFRSF4	6.07927	0.00239734	0.0320137	6.07927
CAP1	6.03444	0.00177832	0.0271111	6.03444
AES	6.01128	0.00148435	0.0243653	6.01128
UBE2D2	6.00891	0.00157959	0.0251429	6.00891
ARF6	5.96889	0.000204477	0.00927019	5.96889
SEPW1	5.9498	0.00454501	0.0469787	5.9498
SLC38A1	5.92161	0.000561369	0.0151963	5.92161
LRRC70	5.91187	0.00053767	0.0149575	5.91187
VPS29	5.83198	0.000747796	0.0171532	5.83198
LPXN	5.8305	0.0014171	0.0240823	5.8305
STARD3NL	5.75807	0.0041851	0.0446154	5.75807
AC007246.3	5.70439	0.00031967	0.0114724	5.70439
GOLPH3	5.68696	0.00275617	0.0355472	5.68696
TUBB6	5.65742	8.88116e-05	0.00674203	5.65742
GNAI2	5.63935	8.03789e-07	0.00464429	5.63935
HNRNPUL1	5.58705	0.00131235	0.0230991	5.58705
PRKCB	5.50385	0.000426339	0.0136099	5.50385
PTPN6	5.4659	0.00480121	0.0487546	5.4659
MSRB1	5.27035	0.00121465	0.0222801	5.27035
KRAS	5.23419	0.00273155	0.0353085	5.23419
AKIRIN2	5.21703	0.00445245	0.0461872	5.21703
STX7	5.15099	0.00103803	0.0200594	5.15099
ARPC5	5.13926	0.00260548	0.0340495	5.13926
ALOX5	5.13787	0.000220072	0.00949119	5.13787
RGS19	5.10785	0.00251612	0.0332681	5.10785
RP11-473M20.9	5.09066	7.28749e-05	0.00674203	5.09066
GNPTAB	5.06608	0.00495133	0.0495819	5.06608
NAAA	5.04841	0.000544527	0.0149823	5.04841
ORAI1	5.04532	0.000128665	0.00750934	5.04532
RGS14	4.97834	0.00392532	0.0427128	4.97834
OSTF1	4.92274	0.00160358	0.0252466	4.92274
NR3C1	4.83619	0.00306991	0.0375803	4.83619
HCK	4.83205	0.000694916	0.0165918	4.83205
HEATR5B	4.82937	0.00367764	0.0415027	4.82937
PHYKPL	4.79821	0.00182221	0.0275621	4.79821
YWHAQ	4.79314	0.000196799	0.00917021	4.79314
TNFRSF1A	4.77933	0.00257353	0.0337185	4.77933
GUK1	4.76886	0.00156045	0.0250006	4.76886
SNX10	4.73008	0.000172783	0.00833258	4.73008
DSCR3	4.71304	7.77269e-05	0.00674203	4.71304
TACC1	4.60778	4.05489e-05	0.0061969	4.60778
MAP3K11	4.58377	8.16194e-05	0.00674203	4.58377
LRP10	4.57663	0.00138922	0.0238428	4.57663
C15orf39	4.55308	0.000374264	0.0126462	4.55308
RNF7	4.50594	1.39879e-05	0.006066	4.50594
TAPBP	4.49141	0.00146339	0.0241788	4.49141
IL6R	4.41209	0.000364434	0.0123865	4.41209
NDUFV2	4.40727	0.00372703	0.041734	4.40727
PTGES3	4.39717	0.00204951	0.0296794	4.39717
SLC50A1	4.35652	0.00211768	0.0305136	4.35652
ACTR2	4.35516	0.00439065	0.0457928	4.35516
CDC37	4.31993	0.000122808	0.00750934	4.31993
MLF2	4.29171	0.000157962	0.00801418	4.29171
IQGAP2	4.2756	0.00294185	0.0367128	4.2756
C19orf66	4.27334	0.000230535	0.00954545	4.27334
CYSLTR1	4.25872	0.00311617	0.0379057	4.25872
WDFY2	4.25377	0.00087032	0.0184245	4.25377
RALA	4.21366	0.00131926	0.0230991	4.21366
JMJD1C	4.20204	0.00338896	0.0397996	4.20204
PXN	4.20006	8.80771e-05	0.00674203	4.20006
THUMPD3-AS1	4.15899	0.00436577	0.0457766	4.15899
SYK	4.15586	0.000188783	0.0090148	4.15586
LPIN1	4.14669	0.0016028	0.0252466	4.14669
CYTIP	4.11109	7.45601e-05	0.00674203	4.11109
LPP	4.10133	0.00151179	0.0244681	4.10133
MTCH1	4.02573	0.000878465	0.0185002	4.02573
CLDND1	4.02241	0.000484778	0.0144384	4.02241
SHKBP1	4.02084	0.00238095	0.031985	4.02084
SNX2	4.0127	8.56707e-05	0.00674203	4.0127
SLC9A3R1	4.00972	0.000431996	0.0136398	4.00972
LINC01420	3.99692	0.000453316	0.0137944	3.99692
RNF213	3.98731	0.00211341	0.0305136	3.98731
ACOT7	3.98323	0.000880505	0.0185002	3.98323
FAM219B	3.97993	0.00256572	0.0337185	3.97993
TMEM43	3.96224	7.43327e-05	0.00674203	3.96224
MBP	3.95141	0.000445545	0.0137944	3.95141
ARHGAP30	3.94895	0.00355032	0.0406069	3.94895
CISH	3.8979	0.000772662	0.017304	3.8979
CTSB	3.88413	0.000223399	0.00949119	3.88413
TMEM14C	3.87725	0.0021839	0.0310039	3.87725
STAC3	3.86543	0.000924007	0.0191359	3.86543
MCL1	3.84619	0.00278438	0.0355938	3.84619
DPYSL3	3.81421	7.50425e-05	0.00674203	3.81421
STON2	3.80759	0.00479612	0.0487546	3.80759
EHD2	3.80513	0.00150386	0.0244082	3.80513
TSEN34	3.80404	5.32614e-05	0.00669009	3.80404
ARL2BP	3.78863	0.00198639	0.0290269	3.78863
DSC2	3.78603	0.000634874	0.0156765	3.78603
PTMS	3.72974	0.00352939	0.0406069	3.72974
HSBP1	3.68661	0.00432389	0.0455071	3.68661
RNF125	3.68295	0.00296298	0.0367384	3.68295
TMOD3	3.67484	0.00179792	0.0273152	3.67484
IL17RE	3.64293	0.000624028	0.0156234	3.64293
SH3GLB1	3.63952	0.000450081	0.0137944	3.63952
RPS6KA3	3.61817	0.000128569	0.00750934	3.61817
NDUFC1	3.59814	0.00491426	0.0494274	3.59814
FRMD4B	3.58942	0.00163999	0.0256798	3.58942
TMUB2	3.53753	0.000997545	0.0198368	3.53753
TGFBR2	3.48833	0.000586991	0.0152776	3.48833
HTATIP2	3.48017	0.000156783	0.00801418	3.48017
TRAM1	3.46471	0.00168384	0.0262244	3.46471
CYTH1	3.45052	0.000250668	0.0101997	3.45052
RBMS1	3.44407	0.00313717	0.0379433	3.44407
MGAT1	3.44255	0.000219048	0.00949119	3.44255
CTD-3184A7.4	3.4279	0.00236945	0.031985	3.4279
PCBP1	3.42053	0.000226867	0.00954545	3.42053
SPOP	3.41724	0.0029378	0.0367128	3.41724
SH3TC1	3.39909	0.000930745	0.0192066	3.39909
MAN2B1	3.38537	8.4589e-05	0.00674203	3.38537
RGP1	3.37268	0.000680023	0.016307	3.37268
UBE2A	3.35586	0.000540827	0.0149575	3.35586
MAPKBP1	3.31825	0.000579582	0.01527	3.31825
CMTM3	3.30945	0.0019661	0.0289062	3.30945
RAB2A	3.3071	0.00375948	0.0420161	3.3071
SMIM15	3.30579	0.00381767	0.0420964	3.30579
IQGAP1	3.2977	2.16114e-05	0.0061969	3.2977
NUDT3	3.29767	0.000626514	0.0156234	3.29767
PQLC3	3.28138	0.00141386	0.0240823	3.28138
SNX20	3.26861	0.000998067	0.0198368	3.26861
ACTR1B	3.26067	0.00103381	0.0200448	3.26067
UBE2D1	3.24442	0.00012209	0.00750934	3.24442
ISCU	3.24117	0.000846262	0.01811	3.24117
PHF20	3.23398	0.000630021	0.0156234	3.23398
ATP1B1	3.23323	0.000381913	0.0128296	3.23323
KLF3	3.23273	2.67933e-05	0.0061969	3.23273
DUSP22	3.22195	7.74946e-05	0.00674203	3.22195
ODF3B	3.22133	0.00107261	0.0202523	3.22133
RBCK1	3.22015	2.39942e-05	0.0061969	3.22015
RNF2	3.21891	0.00184548	0.0278412	3.21891
SAMD9L	3.21711	0.000406595	0.013237	3.21711
IPO11	3.21421	1.42414e-05	0.006066	3.21421
SHISA5	3.20645	0.00282581	0.0360431	3.20645
ANAPC16	3.17933	9.29123e-05	0.00688266	3.17933
PRKAG2	3.16394	0.000204536	0.00927019	3.16394
RAB29	3.1547	6.05662e-05	0.00674203	3.1547
CALHM2	3.15165	0.000770483	0.017304	3.15165
ADD1	3.1505	6.91887e-05	0.00674203	3.1505
APBB1IP	3.14931	0.000137361	0.00755876	3.14931
PNMA1	3.14745	0.00470846	0.0483105	3.14745
PPM1M	3.14389	0.000453607	0.0137944	3.14389
CD200	3.13829	0.000388385	0.0129716	3.13829
SH3BP2	3.11107	0.000568935	0.0152181	3.11107
IMPDH1	3.10001	0.000344122	0.0119142	3.10001
SSH2	3.09888	1.66168e-05	0.006066	3.09888
THEM4	3.08619	0.000498919	0.0147833	3.08619
PPP6R1	3.08477	0.000471829	0.0141255	3.08477
CASP8	3.04115	3.4066e-05	0.0061969	3.04115
SDF4	3.03812	3.07606e-05	0.0061969	3.03812
CHTF8	3.03381	0.000579845	0.01527	3.03381
CYLD	3.02744	0.00101399	0.0199466	3.02744
COMT	3.02386	0.000154091	0.00801418	3.02386
ICA1	3.00128	0.000289979	0.011023	3.00128
VANGL1	2.99801	0.000295191	0.01109	2.99801
BTK	2.98973	0.00441202	0.0459327	2.98973
IRF1	2.97964	0.00186191	0.0279432	2.97964
C6orf1	2.97708	0.000972433	0.0197148	2.97708
HNMT	2.97304	0.00403813	0.0435304	2.97304
PBX3	2.95718	0.00490635	0.0494274	2.95718
FAM127B	2.9503	0.00107036	0.0202523	2.9503
SPATA20	2.94754	0.00330308	0.039109	2.94754
OBFC1	2.9405	9.69028e-05	0.00705146	2.9405
NECAP2	2.93722	0.000209406	0.0093073	2.93722
ARHGAP27	2.92986	0.00187365	0.0279741	2.92986
FAM177A1	2.92826	4.43971e-05	0.0061969	2.92826
CLIC4	2.91636	0.000334404	0.0117874	2.91636
PAQR8	2.90062	3.60503e-05	0.0061969	2.90062
SOCS3	2.89884	0.00443356	0.0460739	2.89884
SLC25A24	2.89707	0.0012559	0.0226768	2.89707
KDELR1	2.89199	0.00394259	0.0427398	2.89199
GLUD1	2.88882	0.00453318	0.0469404	2.88882
ADK	2.88302	0.000535002	0.0149575	2.88302
VAT1	2.86973	0.001562	0.0250006	2.86973
SYNJ2	2.85372	0.000115817	0.00750934	2.85372
HLA-DQA1	2.84393	0.00015812	0.00801418	2.84393
CHRAC1	2.84116	0.000212857	0.00938844	2.84116
DAB2	2.82891	0.00487963	0.0493558	2.82891
CDC42	2.8196	0.00488603	0.0493558	2.8196
GCA	2.81958	0.00231917	0.0318185	2.81958
ROBO3	2.81355	0.00239909	0.0320137	2.81355
LPCAT4	2.81211	0.00364397	0.0412033	2.81211
ZEB1	2.80412	0.00012681	0.00750934	2.80412
MRPS21	2.79967	0.00236892	0.031985	2.79967
PGM2L1	2.78149	0.00353495	0.0406069	2.78149
EFCAB2	2.77289	7.04742e-05	0.00674203	2.77289
ITGB2-AS1	2.77034	0.00127307	0.0227734	2.77034
TMEM50B	2.7621	9.97639e-06	0.00576436	2.7621
CSK	2.74758	0.00103142	0.0200448	2.74758
HEBP2	2.74079	0.00383309	0.0421421	2.74079
LTBR	2.73591	0.00138571	0.0238428	2.73591
FAM65B	2.73005	0.00162574	0.0255259	2.73005
PACSIN2	2.71849	0.000195282	0.00917021	2.71849
MTIF3	2.71562	0.000733178	0.0170819	2.71562
IAH1	2.71331	0.000618328	0.0156234	2.71331
HIF1A	2.70928	0.000645213	0.0157968	2.70928
SEMA4D	2.70727	0.00232054	0.0318185	2.70727
DUSP3	2.706	0.000165862	0.00824392	2.706
FIBP	2.70378	0.000396001	0.0131367	2.70378
ANKRD44	2.70255	0.000701514	0.0166417	2.70255
AP2B1	2.68588	0.00431787	0.0455071	2.68588
EPDR1	2.67329	0.00096199	0.0195718	2.67329
CIITA	2.67137	7.581e-05	0.00674203	2.67137
MAP7D1	2.67079	0.00120591	0.0221904	2.67079
EBLN3	2.66929	0.00286902	0.0362739	2.66929
CCDC6	2.66468	4.11743e-05	0.0061969	2.66468
JAML	2.65949	0.00425897	0.0451529	2.65949
ARHGAP25	2.64082	0.00084469	0.01811	2.64082
CCDC107	2.63316	0.000913019	0.0189764	2.63316
CAPN2	2.63286	3.54261e-05	0.0061969	2.63286
MAP2K3	2.62897	0.000507629	0.0148887	2.62897
HIP1	2.60867	0.0013425	0.0234349	2.60867
PDCD6	2.58654	7.64258e-05	0.00674203	2.58654
ARHGEF3	2.57359	0.0037887	0.0420175	2.57359
NIT2	2.57117	0.000114575	0.00750934	2.57117
SCAMP2	2.56546	0.00225227	0.0316501	2.56546
VAMP2	2.54768	0.00174974	0.026817	2.54768
PAFAH1B1	2.54557	0.000262656	0.0106128	2.54557
TCEAL4	2.54312	0.00231327	0.0318185	2.54312
STK10	2.5068	3.91852e-05	0.0061969	2.5068
HMHA1	2.50603	0.000988696	0.0198368	2.50603
NR6A1	2.50244	0.00283673	0.0361027	2.50244
ITGB1BP1	2.50219	0.00230848	0.0318185	2.50219
PRR7	2.47843	0.00325594	0.0387894	2.47843
DYNLT3	2.46959	0.000800553	0.0175878	2.46959
ERGIC1	2.46515	0.00343054	0.039945	2.46515
VAMP3	2.46509	0.00044031	0.013752	2.46509
LASP1	2.4277	4.12327e-05	0.0061969	2.4277
DOCK1	2.42382	0.00287951	0.0363271	2.42382
PPP1CB	2.42182	0.000705643	0.0166417	2.42182
ATRAID	2.41673	0.00350809	0.040544	2.41673
ADHFE1	2.41456	0.000870527	0.0184245	2.41456
DALRD3	2.40953	0.00284775	0.0361322	2.40953
C4orf32	2.4022	0.000530959	0.0149575	2.4022
SHARPIN	2.39937	0.00497108	0.0496936	2.39937
KPNA4	2.39401	0.000746132	0.0171532	2.39401
STX10	2.38412	0.000537812	0.0149575	2.38412
TAZ	2.3818	0.000798462	0.0175878	2.3818
MLX	2.3817	0.00144484	0.0241788	2.3817
PCF11	2.3722	0.00148425	0.0243653	2.3722
DUSP18	2.37153	0.000515362	0.0149575	2.37153
WAC-AS1	2.36787	0.00343591	0.039945	2.36787
ATF7	2.36756	6.46151e-05	0.00674203	2.36756
WDR49	2.35232	0.000153873	0.00801418	2.35232
CD109	2.34917	0.00105272	0.0202523	2.34917
GNG10	2.34687	0.000844798	0.01811	2.34687
IGHM	2.34214	0.00417011	0.0445377	2.34214
WAS	2.34021	0.00231312	0.0318185	2.34021
TRGV5	2.32967	0.000101293	0.00705146	2.32967
AIDA	2.32675	5.56853e-05	0.00674203	2.32675
IRF2	2.31018	0.00390031	0.0425207	2.31018
TINF2	2.30379	0.00150043	0.0244082	2.30379
TCEAL3	2.30282	2.7485e-05	0.0061969	2.30282
DDX17	2.30052	0.00499416	0.0498381	2.30052
ADCY7	2.2983	0.00285155	0.0361322	2.2983
CSRP1	2.29429	0.00369869	0.0415311	2.29429
CISD2	2.27554	0.00378642	0.0420175	2.27554
SDHC	2.27261	0.00187072	0.0279741	2.27261
PLEC	2.26663	0.00340137	0.0398643	2.26663
ADAM17	2.26503	5.92769e-06	0.00474952	2.26503
APP	2.26109	0.000308719	0.0112187	2.26109
CEBPB	2.24956	0.000145012	0.00783063	2.24956
FHL1	2.24868	0.000596821	0.0154638	2.24868
RAB11FIP1	2.23801	0.00409219	0.0438677	2.23801
C1orf216	2.23156	0.0031563	0.037994	2.23156
TMEM134	2.22602	0.00102154	0.0199466	2.22602
CCDC12	2.22322	0.00257076	0.0337185	2.22322
UBE2L3	2.20784	0.000105906	0.0072848	2.20784
TNFRSF1B	2.20613	0.00215265	0.0307161	2.20613
FGD4	2.19828	4.8181e-06	0.00474952	2.19828
ELK3	2.19811	0.0012321	0.0225198	2.19811
BLCAP	2.19807	0.000306811	0.0112187	2.19807
USP4	2.19752	0.000287872	0.0110154	2.19752
SORT1	2.19625	7.398e-06	0.00474952	2.19625
SEC31A	2.19017	0.000911766	0.0189764	2.19017
VNN1	2.18079	0.000554587	0.0151151	2.18079
TRIQK	2.17895	5.60642e-06	0.00474952	2.17895
SLC7A6	2.17448	0.00493812	0.0495355	2.17448
MAVS	2.17417	0.000205362	0.00927019	2.17417
CHMP3	2.16725	0.000284919	0.0110154	2.16725
FNTA	2.16356	0.000629985	0.0156234	2.16356
SAMHD1	2.15944	0.000162596	0.0081694	2.15944
TXNDC12	2.15312	0.00166998	0.0260788	2.15312
IFT57	2.15042	0.000467038	0.0140549	2.15042
FGR	2.13546	0.0047082	0.0483105	2.13546
MGRN1	2.13038	5.20226e-05	0.00669009	2.13038
GNAI3	2.13014	0.000748114	0.0171532	2.13014
IL17RC	2.12685	0.000584055	0.01527	2.12685
LMF2	2.11619	0.000272948	0.0108765	2.11619
ZEB1-AS1	2.11269	0.000813066	0.0177951	2.11269
MED10	2.10409	0.000115027	0.00750934	2.10409
FAM63B	2.1032	0.00071687	0.0167695	2.1032
AAED1	2.0902	1.48793e-05	0.006066	2.0902
F11R	2.08568	0.00102184	0.0199466	2.08568
ESYT2	2.06043	0.0046785	0.0481861	2.06043
GPS2	2.0589	0.00108307	0.0202523	2.0589
DYNC1H1	2.05796	0.00378325	0.0420175	2.05796
MILR1	2.05717	0.00170145	0.0263566	2.05717
KLF13	2.04913	7.0931e-06	0.00474952	2.04913
ELL2	2.03526	0.000325416	0.0116065	2.03526
NEK6	2.03492	0.00124012	0.0225198	2.03492
GMFB	2.03109	0.000759834	0.0172169	2.03109
TRAF5	2.03103	0.00341187	0.0399064	2.03103
GGA1	2.02905	3.43507e-05	0.0061969	2.02905
GIMAP6	2.02761	0.000410076	0.013237	2.02761
TANK	2.02544	0.000166933	0.00824392	2.02544
TRPS1	2.02471	4.56732e-05	0.0061969	2.02471
FEZ2	2.01846	0.000571536	0.0152181	2.01846
GNPDA1	2.01251	0.00135186	0.0235273	2.01251
CBL	2.01174	0.00311124	0.0379057	2.01174
FAR2	2.01016	0.000281495	0.0109904	2.01016
EMC10	2.00674	0.00155122	0.0250006	2.00674
SDR39U1	2.00671	0.000613154	0.0156234	2.00671
TNS3	2.00348	0.000314542	0.0113589	2.00348
PAFAH1B2	1.9946	0.00095916	0.0195718	1.9946
EMP1	1.99443	0.000565747	0.0152041	1.99443
TGFBR1	1.98691	0.00350251	0.040544	1.98691
SMIM14	1.97871	0.00336092	0.0396314	1.97871
MOB3A	1.97562	0.00299743	0.0369279	1.97562
ADRB2	1.96476	0.000274888	0.0108788	1.96476
IL27RA	1.96024	0.0002975	0.01109	1.96024
NCF2	1.95975	0.000121962	0.00750934	1.95975
CAPZA1	1.95469	0.00383696	0.0421421	1.95469
CAPN12	1.94576	0.00013305	0.00753691	1.94576
CRYZ	1.94391	0.000797322	0.0175878	1.94391
DHRS1	1.93995	0.0047535	0.0486119	1.93995
RNF126	1.9347	0.000423459	0.013593	1.9347
MACC1	1.92537	0.000751463	0.0171619	1.92537
PRR5L	1.8945	0.000136428	0.00755876	1.8945
IFNGR1	1.89354	0.00113395	0.0210674	1.89354
MRPS18B	1.8902	9.91078e-05	0.00705146	1.8902
TMEM71	1.88683	0.00144437	0.0241788	1.88683
PJA2	1.88642	0.00227154	0.0317795	1.88642
ERMP1	1.88584	0.00146217	0.0241788	1.88584
MAP4	1.87265	0.000121878	0.00750934	1.87265
GAS7	1.86943	8.78832e-05	0.00674203	1.86943
RP11-367G6.3	1.86625	0.00119187	0.022002	1.86625
UBQLN2	1.86479	0.000999051	0.0198368	1.86479
MPZL2	1.86175	0.00337	0.0396575	1.86175
PNPLA6	1.85912	0.00128068	0.0228388	1.85912
RP11-467L13.7	1.85836	0.000192711	0.00912693	1.85836
CRYL1	1.85825	4.02437e-05	0.0061969	1.85825
GMIP	1.85649	0.00277275	0.0355938	1.85649
DNTTIP1	1.85177	0.00253495	0.0334405	1.85177
MAPK1	1.84465	0.00334881	0.0395694	1.84465
CYSTM1	1.84399	0.00238211	0.031985	1.84399
ACADM	1.83922	0.00261789	0.0340679	1.83922
RELL1	1.83087	0.000345441	0.0119142	1.83087
DAXX	1.81673	0.000355623	0.0121585	1.81673
HLA-DQA2	1.81513	0.000868948	0.0184245	1.81513
RASA2	1.81291	0.00237674	0.031985	1.81291
EGLN3	1.81033	0.000779645	0.0173547	1.81033
CPSF7	1.80528	0.000299683	0.0110998	1.80528
TMEM243	1.79977	0.0014564	0.0241788	1.79977
SLC25A43	1.79513	5.80173e-05	0.00674203	1.79513
SLC35A5	1.79136	0.00171535	0.0264302	1.79136
PYM1	1.78557	0.00171512	0.0264302	1.78557
SMAD3	1.7852	0.000541039	0.0149575	1.7852
CCDC97	1.77891	0.000953587	0.0195384	1.77891
HOOK2	1.77695	0.00061716	0.0156234	1.77695
PTPN1	1.77449	6.47962e-05	0.00674203	1.77449
RNF34	1.77365	0.000403312	0.013237	1.77365
PEX11B	1.77212	0.000334567	0.0117874	1.77212
COASY	1.76866	0.000534349	0.0149575	1.76866
SDHD	1.7649	0.00194109	0.0286113	1.7649
PPP2R5A	1.75822	0.0038555	0.0421914	1.75822
SLC35C2	1.75738	0.00129985	0.0230991	1.75738
SPTBN1	1.75069	4.61174e-05	0.0061969	1.75069
C20orf194	1.74161	0.000131439	0.00751934	1.74161
MARCH7	1.74142	0.00229616	0.0318185	1.74142
PTAR1	1.74134	0.000624964	0.0156234	1.74134
GIT2	1.73088	0.002383	0.031985	1.73088
PTPRA	1.72928	0.000124682	0.00750934	1.72928
AP1M1	1.72429	0.00131363	0.0230991	1.72429
GPR146	1.72178	0.000582483	0.01527	1.72178
ZSCAN18	1.71321	0.00356312	0.0406069	1.71321
C9orf9	1.71304	0.00267531	0.034659	1.71304
TRAF4	1.71261	0.0018601	0.0279432	1.71261
GNB1	1.71104	0.00322122	0.0385345	1.71104
TRIM47	1.70263	0.000551221	0.0150946	1.70263
RNF19A	1.69524	0.00398255	0.0430115	1.69524
SETX	1.68474	0.000130223	0.00751934	1.68474
SERPING1	1.68322	0.00238159	0.031985	1.68322
BAK1	1.67987	0.000991894	0.0198368	1.67987
MRPL34	1.67478	0.00215635	0.0307161	1.67478
ERI1	1.67321	0.00190579	0.0283076	1.67321
NDUFA10	1.67265	0.000438875	0.013752	1.67265
FAM122A	1.66079	0.000125067	0.00750934	1.66079
DNAJB4	1.64572	0.000346414	0.0119142	1.64572
PGRMC1	1.64539	0.00106662	0.0202523	1.64539
DIDO1	1.64405	8.98471e-05	0.00674203	1.64405
CREB5	1.63849	1.51354e-05	0.006066	1.63849
LRRC63	1.63823	4.52516e-05	0.0061969	1.63823
ATG5	1.6344	0.000818099	0.0178376	1.6344
LILRB2	1.63345	0.000397875	0.0131367	1.63345
PFDN1	1.6321	0.0038437	0.0421421	1.6321
LPGAT1	1.63183	0.000113342	0.00750934	1.63183
RFX2	1.63028	0.00124088	0.0225198	1.63028
DDHD1	1.62207	0.000170969	0.00833258	1.62207
PANK3	1.60558	4.25312e-05	0.0061969	1.60558
CSF2RA	1.60462	0.00198732	0.0290269	1.60462
GLT8D1	1.60282	0.000431939	0.0136398	1.60282
B3GNT5	1.60095	0.000640552	0.0157494	1.60095
TMEM60	1.5844	0.00261058	0.0340495	1.5844
FPGS	1.58433	0.00212933	0.0306051	1.58433
ARHGAP17	1.57622	0.00290757	0.0366011	1.57622
LINC01215	1.57122	9.98012e-05	0.00705146	1.57122
RNF14	1.57058	0.00084513	0.01811	1.57058
P4HTM	1.56913	0.000977211	0.0197424	1.56913
RABL2B	1.56689	0.00106037	0.0202523	1.56689
LINC00869	1.55988	0.00174548	0.026817	1.55988
SMG5	1.55418	7.16039e-05	0.00674203	1.55418
BCL7B	1.54116	0.00438559	0.0457928	1.54116
PIM3	1.53077	0.000153452	0.00801418	1.53077
ZNF467	1.52729	0.00159123	0.0252466	1.52729
KHDRBS2	1.51783	8.22001e-05	0.00674203	1.51783
P2RY14	1.51432	8.89931e-05	0.00674203	1.51432
UBE2E2	1.50948	0.000134675	0.00755487	1.50948
DNMT3B	1.50898	0.00200588	0.0291205	1.50898
FAIM	1.50646	0.00225681	0.0316501	1.50646
CCDC53	1.50597	0.00292374	0.0367128	1.50597
RABIF	1.5042	0.00139172	0.0238428	1.5042
UBE2Z	1.50328	0.0001277	0.00750934	1.50328
AKAP11	1.50318	0.0042417	0.0450525	1.50318
HEXA	1.50169	0.00359103	0.0408445	1.50169
PPCDC	1.49954	0.00264869	0.0343914	1.49954
LINC00339	1.49595	7.06756e-05	0.00674203	1.49595
CARD8	1.49418	0.00415359	0.0444434	1.49418
RAB38	1.49028	0.00222787	0.0313967	1.49028
SNX14	1.48802	0.00380442	0.0420304	1.48802
MED7	1.4871	0.000408049	0.013237	1.4871
ZBTB38	1.48483	0.000705149	0.0166417	1.48483
CD2AP	1.4843	0.000940579	0.0193405	1.4843
VPS26A	1.47895	0.00237429	0.031985	1.47895
FBXO34	1.47604	0.00323331	0.0385993	1.47604
TMEM80	1.47234	0.000540477	0.0149575	1.47234
CPQ	1.47194	0.00014497	0.00783063	1.47194
ZMYND11	1.45815	0.00478603	0.0487546	1.45815
ETS1	1.4574	0.00136364	0.0236611	1.4574
CAPN11	1.45617	0.000232937	0.00954545	1.45617
ULK3	1.45273	0.00354693	0.0406069	1.45273
CYP20A1	1.45036	0.00320437	0.0384125	1.45036
HLF	1.4409	6.97512e-05	0.00674203	1.4409
IL10RB	1.43981	0.00297753	0.0368397	1.43981
PPFIBP1	1.431	0.00437326	0.0457766	1.431
SLC52A2	1.41275	0.00245659	0.0325554	1.41275
SP3	1.41239	0.00215832	0.0307161	1.41239
DCUN1D3	1.41121	0.00160084	0.0252466	1.41121
IL4R	1.40955	0.00193382	0.0286113	1.40955
VRK2	1.40566	0.00342219	0.039945	1.40566
IRF2BPL	1.40072	0.0002222	0.00949119	1.40072
VPS8	1.38838	0.000173055	0.00833258	1.38838
TOM1L1	1.38721	0.000200546	0.00927005	1.38721
SLC2A6	1.38411	0.000780933	0.0173547	1.38411
DAP	1.37646	0.000528485	0.0149575	1.37646
REEP3	1.37484	0.000222844	0.00949119	1.37484
TNFRSF21	1.36782	0.00377128	0.0420175	1.36782
RFWD2	1.36679	0.00194068	0.0286113	1.36679
PRPSAP1	1.36519	0.00312337	0.0379135	1.36519
DOK1	1.34585	0.000230572	0.00954545	1.34585
BSCL2	1.34293	0.000503833	0.0148528	1.34293
CLN5	1.33583	0.00188158	0.0280201	1.33583
MAP2K1	1.32525	0.000281513	0.0109904	1.32525
UBL3	1.32377	0.000342358	0.0119142	1.32377
PGS1	1.32369	0.00406784	0.0437691	1.32369
RIMKLB	1.32246	0.000457777	0.0138483	1.32246
MUS81	1.31605	0.00220606	0.0312417	1.31605
MSRA	1.31563	0.00180116	0.0273152	1.31563
TRIOBP	1.3156	0.000764269	0.0172498	1.3156
FTCDNL1	1.31403	0.00150023	0.0244082	1.31403
SYNE3	1.30794	0.00436544	0.0457766	1.30794
PLEKHB2	1.30697	0.00278442	0.0355938	1.30697
THEMIS2	1.30501	0.00302555	0.0371949	1.30501
B3GALT4	1.30234	0.000670267	0.0162496	1.30234
PDE7B	1.30075	0.000524885	0.0149575	1.30075
INPP5F	1.29768	0.000526954	0.0149575	1.29768
SAYSD1	1.29704	0.00244236	0.0324412	1.29704
TNFSF12	1.29167	0.00229448	0.0318185	1.29167
TMEM154	1.28712	0.00303936	0.0372854	1.28712
SPAG9	1.27528	0.00327242	0.0389055	1.27528
FAM21C	1.27323	0.00145223	0.0241788	1.27323
POC1B	1.27073	0.0019944	0.0290269	1.27073
LINC01184	1.26922	0.00143005	0.0241788	1.26922
WDR35	1.26801	0.00370172	0.0415311	1.26801
AD000671.6	1.26566	0.00109913	0.0204863	1.26566
GPR183	1.26338	0.00130403	0.0230991	1.26338
CD4	1.25968	0.00431242	0.0455071	1.25968
OLIG1	1.25486	0.000909386	0.0189764	1.25486
MYRF	1.25206	0.00330145	0.039109	1.25206
DYNC1LI2	1.25116	0.00155595	0.0250006	1.25116
DPH1	1.251	0.0036413	0.0412033	1.251
ERC1	1.2465	0.00307757	0.0375945	1.2465
PPP3CC	1.24353	0.00176813	0.0270272	1.24353
ABHD12	1.23978	0.00238587	0.031985	1.23978
CBY1	1.2351	0.00471567	0.0483105	1.2351
CLEC3B	1.23502	0.00295591	0.0367296	1.23502
OVCA2	1.22896	0.00486677	0.0493337	1.22896
GCH1	1.22717	0.00427464	0.045236	1.22717
PIK3R5	1.22668	0.00231698	0.0318185	1.22668
PRKAA1	1.22615	0.00213937	0.0306732	1.22615
ST6GALNAC4	1.22311	0.00145686	0.0241788	1.22311
TCN2	1.22197	0.00146462	0.0241788	1.22197
KIAA0391	1.20774	0.00315026	0.037994	1.20774
RHBDD2	1.20431	0.00350848	0.040544	1.20431
TNFRSF18	1.18835	0.00393373	0.0427239	1.18835
HLA-DMB	1.18613	0.00293773	0.0367128	1.18613
SCPEP1	1.17242	0.00364354	0.0412033	1.17242
HK1	1.16195	0.00379859	0.0420304	1.16195
FAM13A	1.14922	0.00419941	0.0446854	1.14922
ST6GALNAC6	1.12903	0.00478462	0.0487546	1.12903
MYL6B	-1.15762	0.00456181	0.0470681	1.15762
CCT4	-2.39295	0.00397751	0.0430115	2.39295
TOP2B	-3.14474	0.00126712	0.0227734	3.14474
TIMM13	-3.69191	0.00408452	0.0438669	3.69191
EMID1	-4.0854	0.00491878	0.0494274	4.0854
RPL29	-6.17782	0.00369663	0.0415311	6.17782
RPL35A	-6.9216	0.00137103	0.023718	6.9216
RPL24	-7.96663	0.0019928	0.0290269	7.96663
SEPP1	-9.20973	0.00313896	0.0379433	9.20973

## Sheet: b. GATA2_R361 mutant-cell DEGs
Gene	p_val	avg_logFC	pct.1	pct.2	p_val_adj
CRIP1	0	-1.47614	0.276	0.882	0
VIM	0	-1.28071	0.979	1	0
S100A4	0	-1.11176	0.683	0.968	0
CD74	5.20887e-305	-0.977197	0.875	0.979	1.07443e-300
LGALS1	2.09881e-197	-0.976045	0.232	0.652	4.32921e-193
AHNAK	7.59952e-261	-0.855107	0.107	0.614	1.56755e-256
S100A11	5.77153e-241	-0.847961	0.154	0.637	1.19049e-236
TSPAN2	2.62955e-221	-0.754892	0.091	0.547	5.42397e-217
KLF6	1.77513e-115	-0.737352	0.701	0.865	3.66155e-111
S100A6	8.55241e-248	-0.733425	0.738	0.928	1.76411e-243
TAGLN2	1.74838e-303	-0.712048	0.919	0.984	3.60639e-299
SOCS2	4.23989e-191	-0.707198	0.72	0.896	8.74562e-187
GATA2	9.11638e-129	-0.707117	0.56	0.777	1.88043e-124
MYADM	6.22207e-159	-0.687006	0.54	0.771	1.28343e-154
CALCRL	3.66449e-174	-0.671669	0.147	0.533	7.55875e-170
HLA-DRA	4.76567e-164	-0.668569	0.555	0.824	9.83015e-160
EMP3	3.2029e-183	-0.657111	0.453	0.782	6.60662e-179
CD99	2.5057e-262	-0.650687	0.891	0.982	5.1685e-258
MIR155HG	5.04263e-132	-0.629997	0.562	0.778	1.04014e-127
GUCY1A3	4.43088e-135	-0.629038	0.504	0.742	9.13957e-131
TMSB10	0	-0.618977	0.998	1	0
HLA-DRB1	1.32422e-127	-0.605854	0.302	0.617	2.73146e-123
HLA-DPB1	1.29318e-119	-0.587792	0.34	0.634	2.66744e-115
PIM1	4.27969e-140	-0.58279	0.791	0.924	8.82772e-136
TSC22D3	5.46222e-110	-0.57616	0.337	0.632	1.12669e-105
SH3BGRL3	0	-0.575023	0.985	0.999	0
UCP2	1.63807e-123	-0.556671	0.627	0.794	3.37885e-119
RSRP1	8.82554e-168	-0.547436	0.774	0.912	1.82045e-163
CRIP2	2.6898e-114	-0.54152	0.043	0.319	5.54825e-110
CD52	1.52575e-151	-0.532031	0.823	0.925	3.14716e-147
S100A10	5.04002e-111	-0.523355	0.064	0.348	1.0396e-106
GLIPR2	3.38096e-133	-0.521291	0.156	0.484	6.97391e-129
CAMK1D	9.4014e-132	-0.512032	0.202	0.532	1.93923e-127
HLA-DPA1	2.52557e-89	-0.500076	0.285	0.537	5.2095e-85
ATP2B1	4.89854e-84	-0.497685	0.309	0.533	1.01042e-79
CST3	1.08832e-106	-0.493409	0.75	0.88	2.24487e-102
PTPRC	2.2757e-125	-0.488108	0.599	0.801	4.69409e-121
ETS2	8.12312e-104	-0.486809	0.417	0.659	1.67556e-99
HLA-DRB5	8.7022e-107	-0.483191	0.157	0.452	1.795e-102
TYROBP	6.82565e-155	-0.482445	0.877	0.964	1.40793e-150
MBOAT7	8.61829e-126	-0.482283	0.469	0.718	1.7777e-121
NEAT1	2.11282e-124	-0.481037	0.894	0.961	4.35812e-120
CD82	5.58961e-101	-0.474393	0.429	0.656	1.15297e-96
HIST2H2AA4	1.01101e-104	-0.473647	0.76	0.918	2.08541e-100
SAT1	1.33814e-90	-0.472513	0.649	0.815	2.76018e-86
RXFP1	4.50426e-82	-0.470843	0.102	0.337	9.29093e-78
NDFIP1	5.28089e-106	-0.458421	0.633	0.793	1.08929e-101
ANXA1	2.63905e-110	-0.458184	0.767	0.891	5.44356e-106
CD9	3.30929e-124	-0.45712	0.07	0.384	6.82607e-120
PTP4A3	5.27818e-99	-0.452984	0.182	0.461	1.08873e-94
HOTAIRM1	1.64072e-106	-0.44966	0.492	0.734	3.38432e-102
SEPT11	2.7937e-84	-0.44663	0.394	0.603	5.76257e-80
BNIP3L	2.07853e-102	-0.437817	0.531	0.729	4.28739e-98
MYL6	8.35594e-159	-0.437607	0.915	0.974	1.72358e-154
PRMT2	2.8917e-99	-0.436515	0.444	0.678	5.9647e-95
ARPC1B	3.05192e-148	-0.432842	0.921	0.974	6.29519e-144
MT-ND4L	5.46725e-229	-0.429741	0.983	1	1.12773e-224
H3F3B	7.7792e-180	-0.427988	0.988	0.998	1.60462e-175
HIST2H2AA3	5.04193e-84	-0.424872	0.544	0.764	1.04e-79
C1orf186	1.24029e-57	-0.423781	0.304	0.498	2.55834e-53
GLIPR1	3.3787e-62	-0.416561	0.496	0.671	6.96925e-58
ADGRE5	8.64927e-78	-0.416409	0.375	0.588	1.78409e-73
TUBA1A	3.82485e-74	-0.413983	0.535	0.736	7.88952e-70
CNST	1.97172e-97	-0.413387	0.57	0.767	4.06707e-93
LRRFIP1	2.73872e-96	-0.410835	0.726	0.839	5.64916e-92
MYL12A	2.95143e-92	-0.410535	0.724	0.852	6.08791e-88
CHRFAM7A	3.17968e-69	-0.409522	0.409	0.591	6.55873e-65
CD37	2.99512e-139	-0.406779	0.899	0.976	6.17803e-135
NCF4	2.58844e-103	-0.405417	0.705	0.851	5.33917e-99
TSPO	5.95066e-123	-0.401315	0.863	0.92	1.22744e-118
CCS	2.07163e-111	-0.4008	0.711	0.865	4.27315e-107
RBPMS	4.24656e-104	-0.399216	0.068	0.335	8.75938e-100
DOCK8	1.37277e-83	-0.398303	0.564	0.73	2.83161e-79
C10orf54	1.02837e-66	-0.395167	0.535	0.689	2.12121e-62
ANKRD28	2.77961e-72	-0.394787	0.865	0.925	5.7335e-68
HCST	7.65434e-70	-0.390821	0.683	0.801	1.57886e-65
CIRBP	9.78396e-159	-0.387771	0.967	0.994	2.01814e-154
HLA-DMA	1.19092e-72	-0.387494	0.408	0.607	2.45652e-68
CD47	4.54752e-80	-0.380688	0.659	0.787	9.38018e-76
TM4SF1	1.36681e-62	-0.378387	0.265	0.475	2.81931e-58
FTH1	1.22601e-189	-0.375291	0.994	1	2.52888e-185
MAMDC2	1.52153e-103	-0.374886	0.038	0.292	3.13847e-99
ARL6IP5	3.82449e-77	-0.373045	0.66	0.786	7.88878e-73
ANGPT1	1.19235e-61	-0.372812	0.277	0.484	2.45947e-57
PDLIM1	1.96231e-82	-0.372472	0.601	0.757	4.04765e-78
TPM4	1.06897e-63	-0.366131	0.629	0.762	2.20496e-59
SH3BGRL	5.91121e-107	-0.36516	0.832	0.926	1.2193e-102
RHOB	3.885e-42	-0.364896	0.185	0.352	8.01358e-38
SVIL	3.51886e-61	-0.364677	0.183	0.382	7.25835e-57
PNRC1	5.50013e-86	-0.36165	0.841	0.926	1.13451e-81
CD44	2.33707e-61	-0.361514	0.467	0.626	4.82067e-57
AHR	2.36487e-66	-0.360062	0.216	0.434	4.87801e-62
MEF2C	6.26477e-49	-0.357682	0.515	0.655	1.29223e-44
SDCBP	1.03575e-64	-0.355497	0.55	0.695	2.13645e-60
RP11-354E11.2	4.2589e-41	-0.353827	0.128	0.293	8.78483e-37
NABP1	5.24768e-61	-0.352538	0.296	0.497	1.08244e-56
MT-CYB	2.37778e-181	-0.349082	0.987	1	4.90464e-177
DDAH2	1.80204e-69	-0.347941	0.658	0.783	3.71707e-65
SMYD3	8.0735e-67	-0.347346	0.567	0.73	1.66532e-62
DAPK1	7.28656e-60	-0.346444	0.362	0.549	1.503e-55
LYN	2.63536e-61	-0.345991	0.469	0.633	5.43596e-57
CDK6	2.48093e-56	-0.345251	0.826	0.884	5.11741e-52
RHOC	4.97032e-78	-0.34498	0.138	0.377	1.02523e-73
COMMD7	1.74759e-67	-0.344863	0.688	0.791	3.60475e-63
SFXN3	3.04061e-72	-0.344711	0.179	0.415	6.27187e-68
MT-ND3	9.32485e-198	-0.343772	0.997	1	1.92344e-193
CSTB	4.09553e-71	-0.343016	0.685	0.792	8.44784e-67
RIN3	2.34911e-62	-0.34102	0.317	0.522	4.84551e-58
CALCOCO2	2.05354e-56	-0.339609	0.35	0.534	4.23584e-52
CLIC1	1.69381e-107	-0.337359	0.926	0.967	3.49382e-103
NPTX2	2.65107e-73	-0.336645	0.022	0.205	5.46835e-69
TP53I3	2.16528e-58	-0.336588	0.204	0.404	4.46632e-54
FCER1G	8.89068e-59	-0.336318	0.193	0.397	1.83388e-54
YWHAZ	4.53614e-76	-0.335619	0.828	0.882	9.3567e-72
TMEM173	6.94102e-66	-0.333877	0.664	0.775	1.43172e-61
PNISR	8.93593e-82	-0.331429	0.885	0.946	1.84321e-77
SARAF	3.18234e-83	-0.330325	0.874	0.926	6.56421e-79
IL1RAP	3.19573e-57	-0.32987	0.194	0.39	6.59184e-53
LRRC70	8.62436e-77	-0.32837	0.082	0.303	1.77895e-72
GPSM3	3.00848e-71	-0.325778	0.719	0.831	6.20559e-67
UBE2B	7.57251e-60	-0.325563	0.557	0.704	1.56198e-55
MBNL1	4.80925e-65	-0.324556	0.725	0.83	9.92004e-61
CAST	1.14571e-49	-0.323857	0.339	0.508	2.36326e-45
GPX1	5.73471e-120	-0.323293	0.984	0.997	1.1829e-115
TMSB4X	1.94058e-157	-0.322411	0.997	1	4.00284e-153
CD34	1.45048e-53	-0.321468	0.073	0.245	2.99191e-49
SCN9A	8.8605e-46	-0.317464	0.41	0.562	1.82765e-41
R3HDM4	7.92515e-54	-0.315486	0.348	0.529	1.63472e-49
PNP	2.31559e-28	-0.314869	0.43	0.52	4.77637e-24
ATP8B4	1.19289e-45	-0.313916	0.674	0.763	2.46057e-41
AP000769.1	3.50354e-29	-0.312992	0.303	0.438	7.22676e-25
RGS14	1.32876e-45	-0.311553	0.305	0.464	2.74084e-41
IDS	9.98895e-47	-0.31136	0.533	0.661	2.06042e-42
MYO1G	2.87873e-55	-0.311	0.424	0.591	5.93795e-51
TFPI	3.22552e-51	-0.31042	0.208	0.398	6.65327e-47
RNF24	5.91149e-53	-0.309323	0.561	0.692	1.21936e-48
ZFP36L2	2.75557e-60	-0.30871	0.984	0.996	5.68392e-56
HMGN4	8.35445e-59	-0.308566	0.558	0.693	1.72327e-54
EGFL7	1.07043e-50	-0.30647	0.8	0.87	2.20797e-46
ELMO1	5.14966e-42	-0.306408	0.457	0.588	1.06222e-37
AES	8.03003e-50	-0.30557	0.529	0.658	1.65636e-45
AKIRIN2	2.15011e-48	-0.305352	0.442	0.591	4.43504e-44
SDCCAG8	8.1719e-45	-0.304633	0.48	0.608	1.68562e-40
ITM2C	3.5689e-36	-0.303595	0.502	0.608	7.36158e-32
GCSAML	1.06661e-50	-0.301783	0.316	0.496	2.20009e-46
JUNB	1.53194e-20	-0.301544	0.641	0.707	3.15994e-16
CD24	3.98177e-15	-0.300673	0.183	0.271	8.21319e-11
RCSD1	1.4705e-55	-0.300523	0.737	0.826	3.0332e-51
TUBB6	9.42009e-65	-0.30036	0.084	0.28	1.94308e-60
RABAC1	3.49782e-49	-0.298758	0.569	0.685	7.21495e-45
STK4	2.44872e-46	-0.298121	0.543	0.652	5.05097e-42
MT-ATP8	2.9101e-124	-0.297251	0.979	1	6.00265e-120
PTPN6	1.61132e-43	-0.295057	0.535	0.657	3.32366e-39
HEATR5B	2.81574e-44	-0.294583	0.269	0.435	5.80802e-40
STX7	3.26166e-47	-0.294347	0.329	0.492	6.72782e-43
EIF1	4.45571e-117	-0.294313	0.988	0.998	9.19079e-113
RAB37	2.19961e-48	-0.29413	0.444	0.606	4.53713e-44
POLD4	2.02596e-51	-0.293023	0.603	0.716	4.17896e-47
RGL2	1.15019e-50	-0.293015	0.371	0.543	2.3725e-46
ARHGDIB	2.85557e-62	-0.292965	0.861	0.901	5.89018e-58
CDKN2C	8.6591e-42	-0.29039	0.312	0.472	1.78611e-37
PLP2	5.43446e-46	-0.289729	0.69	0.777	1.12097e-41
STARD3NL	1.74677e-53	-0.289506	0.635	0.744	3.60307e-49
ANXA2	8.15539e-72	-0.289032	0.051	0.254	1.68221e-67
CARD19	4.45229e-47	-0.288196	0.295	0.466	9.18374e-43
LMNA	4.79024e-52	-0.288019	0.055	0.217	9.88083e-48
RTN4	2.91849e-70	-0.286727	0.79	0.865	6.01997e-66
TAOK3	7.40497e-41	-0.286151	0.691	0.756	1.52742e-36
AC007246.3	4.74133e-38	-0.285498	0.245	0.389	9.77994e-34
HACD4	3.3188e-40	-0.285073	0.624	0.711	6.84568e-36
NFE2	1.34416e-63	-0.28504	0.848	0.902	2.7726e-59
CHD2	1.30351e-37	-0.284006	0.382	0.527	2.68874e-33
BTG2	5.03539e-26	-0.282005	0.295	0.421	1.03865e-21
HIST1H2AC	3.76739e-38	-0.279652	0.252	0.419	7.77099e-34
RP11-1000B6.3	2.83399e-54	-0.279424	0.879	0.921	5.84566e-50
IQGAP2	5.64285e-34	-0.278382	0.351	0.477	1.16395e-29
TIMP1	5.22106e-39	-0.277134	0.403	0.537	1.07695e-34
TBRG1	8.96067e-43	-0.276459	0.413	0.557	1.84832e-38
GPAT3	1.12793e-44	-0.275887	0.143	0.309	2.32658e-40
LRP10	8.46049e-42	-0.275647	0.208	0.368	1.74514e-37
RAB6A	4.69289e-46	-0.274642	0.414	0.565	9.68002e-42
RAC2	2.99046e-53	-0.274333	0.801	0.867	6.16842e-49
ARPC2	4.70298e-72	-0.27268	0.933	0.972	9.70085e-68
MLLT3	5.61634e-37	-0.271622	0.101	0.239	1.15848e-32
OAZ1	1.75272e-104	-0.270909	0.988	0.994	3.61534e-100
FLOT2	2.07167e-41	-0.270204	0.498	0.617	4.27324e-37
AP1S2	1.59332e-39	-0.269031	0.401	0.549	3.28655e-35
MALAT1	2.66595e-49	-0.267927	0.984	0.998	5.49906e-45
LINC00936	5.59035e-27	-0.267384	0.261	0.383	1.15312e-22
SSBP2	1.05066e-30	-0.267378	0.346	0.463	2.16719e-26
LRRFIP2	1.34976e-35	-0.267369	0.393	0.533	2.78415e-31
BEX4	5.6873e-43	-0.266675	0.684	0.766	1.17312e-38
DSTN	1.21511e-32	-0.26606	0.459	0.564	2.50641e-28
TESPA1	1.7558e-30	-0.265989	0.524	0.621	3.62168e-26
MT-CO1	1.35917e-141	-0.265846	0.985	1	2.80356e-137
ARPC3	2.80842e-55	-0.265813	0.858	0.91	5.79292e-51
RHOG	1.42632e-40	-0.263914	0.671	0.743	2.94207e-36
N4BP2L2	6.34447e-48	-0.263879	0.732	0.809	1.30867e-43
LAT2	1.09351e-36	-0.263669	0.481	0.603	2.25558e-32
LIMD2	2.07413e-52	-0.261932	0.869	0.905	4.2783e-48
PBXIP1	2.06167e-39	-0.261903	0.289	0.448	4.25262e-35
VPS29	5.7972e-38	-0.261717	0.526	0.634	1.19579e-33
PCMTD1	4.11259e-33	-0.26141	0.429	0.547	8.48303e-29
KLF2	1.40858e-39	-0.261354	0.064	0.198	2.90549e-35
STAT6	6.01292e-34	-0.261145	0.369	0.496	1.24029e-29
TRAPPC1	1.73828e-42	-0.259268	0.724	0.788	3.58556e-38
DAZAP2	2.72701e-55	-0.259089	0.835	0.895	5.625e-51
LPXN	1.46856e-32	-0.257544	0.286	0.421	3.0292e-28
FGFR1OP2	2.37523e-48	-0.257326	0.76	0.829	4.89939e-44
RASGRP4	3.91143e-45	-0.256335	0.187	0.364	8.0681e-41
SQSTM1	1.44435e-36	-0.255398	0.563	0.666	2.97926e-32
CALM2	1.50441e-58	-0.255299	0.925	0.959	3.10315e-54
DDX5	3.11966e-56	-0.25469	0.938	0.954	6.43492e-52
CCNI	2.01125e-90	-0.253978	0.984	0.996	4.1486e-86
PRKCB	9.17467e-29	-0.25357	0.33	0.451	1.89246e-24
SPI1	2.29369e-39	-0.25351	0.704	0.774	4.73119e-35
NR3C1	5.36102e-29	-0.253497	0.388	0.502	1.10582e-24
PHYKPL	1.23784e-31	-0.253392	0.367	0.494	2.55329e-27
MIR181A1HG	6.81997e-23	-0.253216	0.388	0.48	1.40675e-18
EMB	2.1904e-34	-0.252677	0.655	0.715	4.51814e-30
RNF11	7.48826e-33	-0.252187	0.291	0.423	1.5446e-28
RAC1	1.48137e-38	-0.251552	0.765	0.819	3.05562e-34
SEPT2	4.2781e-35	-0.250882	0.617	0.701	8.82443e-31
NCOA4	1.41754e-27	-0.25077	0.687	0.73	2.92395e-23
TNFRSF4	4.02754e-23	-0.250436	0.151	0.267	8.3076e-19
NFKBIA	7.90693e-13	-0.250412	0.477	0.529	1.63096e-08
C1QTNF4	5.5777e-37	0.250036	0.49	0.295	1.15051e-32
GAMT	9.0348e-60	0.250577	0.445	0.204	1.86361e-55
RPL23A	1.26737e-124	0.253361	0.999	0.999	2.61421e-120
HSPD1	7.07715e-44	0.253527	0.793	0.634	1.4598e-39
UBA52	6.97016e-124	0.255851	0.998	0.997	1.43773e-119
C12orf75	4.0336e-59	0.256313	0.345	0.134	8.32011e-55
NPW	2.00999e-80	0.25967	0.227	0.039	4.14602e-76
FOS	6.11287e-27	0.259896	0.835	0.717	1.2609e-22
ACTN1	7.37546e-48	0.261447	0.44	0.226	1.52134e-43
PPA1	6.11314e-46	0.263046	0.802	0.639	1.26096e-41
TK1	8.72622e-89	0.264435	0.185	0.013	1.79996e-84
EREG	9.82546e-15	0.265164	0.172	0.094	2.0267e-10
RPS18	7.74223e-216	0.265701	1	1	1.59699e-211
RPL19	5.64987e-236	0.269226	1	1	1.1654e-231
LTBP1	3.4002e-37	0.271892	0.118	0.024	7.01358e-33
CTSG	1.12381e-25	0.272529	0.459	0.293	2.31808e-21
RPLP1	4.35131e-266	0.272757	1	1	8.97545e-262
RPL38	2.95687e-97	0.276239	0.989	0.976	6.09913e-93
RPL13	1.59612e-296	0.278963	1	1	3.29232e-292
PRSS21	1.95142e-77	0.279452	0.354	0.116	4.0252e-73
FBL	4.67001e-57	0.281313	0.824	0.641	9.63283e-53
HELLS	2.06404e-85	0.281957	0.265	0.055	4.2575e-81
RRM2	2.70613e-93	0.282901	0.165	0.003	5.58193e-89
APLP2	6.09765e-39	0.283413	0.709	0.509	1.25776e-34
DHFR	2.83998e-82	0.283557	0.251	0.051	5.85802e-78
RPS12	8.92059e-283	0.283596	1	1	1.84005e-278
RPS24	4.93668e-272	0.285033	1	1	1.01829e-267
RPL23	8.91999e-85	0.285349	0.962	0.908	1.83993e-80
MIF	1.45135e-58	0.286542	0.989	0.981	2.99369e-54
RPS28	8.95752e-242	0.286941	1	1	1.84767e-237
TMEM106C	1.22048e-46	0.287116	0.378	0.191	2.51749e-42
STAB1	1.60614e-90	0.287443	0.331	0.087	3.31299e-86
RPL32	0	0.288016	1	1	0
RPS23	7.18833e-287	0.288215	1	1	1.48274e-282
CD38	4.89039e-94	0.289645	0.351	0.092	1.00874e-89
MCM4	6.90404e-89	0.290238	0.287	0.063	1.4241e-84
SEPP1	9.00562e-60	0.29118	0.876	0.694	1.85759e-55
KRT17	4.42207e-104	0.294497	0.267	0.04	9.12141e-100
RPL14	2.14685e-211	0.295025	1	1	4.4283e-207
RPL18	3.44133e-254	0.297449	1	1	7.09843e-250
EEF1D	8.85671e-115	0.298535	0.983	0.977	1.82687e-110
RPS21	3.42732e-238	0.299542	0.999	1	7.06953e-234
RPL17	7.60434e-184	0.299581	0.999	1	1.56855e-179
RPSA	6.69251e-196	0.300057	0.998	0.999	1.38046e-191
RPL39	4.22876e-254	0.300931	1	1	8.72267e-250
RPS20	3.37556e-59	0.302485	0.857	0.717	6.96277e-55
ZWINT	2.52614e-82	0.304637	0.254	0.052	5.21066e-78
MATK	1.31376e-87	0.304966	0.414	0.146	2.7099e-83
RPS15A	2.05562e-278	0.308212	1	1	4.24013e-274
RPL8	2.7767e-265	0.30922	1	1	5.72751e-261
C19orf48	1.81882e-59	0.31113	0.59	0.356	3.75168e-55
RPS27A	3.82489e-280	0.31255	1	1	7.88959e-276
FOSB	1.4411e-37	0.322358	0.515	0.33	2.97255e-33
RPL37A	7.22317e-204	0.323523	1	0.998	1.48992e-199
MYC	9.15308e-42	0.323828	0.688	0.488	1.88801e-37
NCL	1.28994e-62	0.325039	0.881	0.75	2.66076e-58
RPL24	1.53352e-232	0.325793	1	1	3.16319e-228
RPS13	1.11447e-279	0.326185	1	1	2.29883e-275
RPL22	7.47922e-232	0.330519	0.999	1	1.54274e-227
RPS2	2.28489e-247	0.332615	0.999	1	4.71303e-243
C12orf57	2.43327e-69	0.334205	0.81	0.591	5.0191e-65
RPL36A	2.72607e-183	0.33582	0.999	0.997	5.62307e-179
CFD	1.65287e-28	0.339015	0.817	0.729	3.40937e-24
RANBP1	7.141e-37	0.344065	0.753	0.642	1.47297e-32
RPL13A	1.86258e-154	0.344723	0.998	0.99	3.84195e-150
IGFBP2	9.23746e-82	0.345549	0.524	0.246	1.90541e-77
NPM1	7.92841e-137	0.351187	0.999	0.993	1.63539e-132
RPS11	1.84525e-182	0.352963	0.996	0.99	3.80619e-178
MDK	1.93414e-62	0.353933	0.68	0.436	3.98954e-58
RPL9	5.86019e-264	0.357	1	1	1.20878e-259
CDCA7	8.07021e-64	0.358982	0.392	0.178	1.66464e-59
RPL27A	1.43009e-134	0.36001	0.985	0.965	2.94985e-130
FABP5	3.68243e-67	0.362111	0.54	0.291	7.59576e-63
HNRNPA1	3.2296e-196	0.363374	0.998	0.996	6.66169e-192
UQCRH	6.02566e-138	0.369184	0.976	0.933	1.24291e-133
RPS15	0	0.369921	1	1	0
ELANE	6.42078e-48	0.375617	0.153	0.031	1.32441e-43
RPL7	1.44609e-202	0.378192	0.998	0.998	2.98285e-198
RPS19	0	0.379347	1	1	0
RPL35	3.68554e-240	0.383064	0.998	0.997	7.60217e-236
UHRF1	5.92371e-132	0.383711	0.247	0.011	1.22188e-127
NAP1L1	6.8463e-128	0.386905	0.964	0.938	1.41219e-123
RPL18A	0	0.388451	1	1	0
RPS16	3.09021e-255	0.394771	0.999	0.996	6.37418e-251
RPLP2	0	0.405907	1	1	0
PCNA	3.8739e-75	0.407589	0.38	0.148	7.99069e-71
SRGN	2.56793e-37	0.417392	0.967	0.934	5.29687e-33
HMGB2	1.26683e-32	0.421401	0.655	0.526	2.61309e-28
RPL36	0	0.425241	1	1	0
SMIM24	7.56437e-109	0.435242	0.829	0.552	1.5603e-104
RPL21	5.21591e-302	0.436173	0.999	1	1.07589e-297
CALR	4.40641e-87	0.438772	0.878	0.72	9.08911e-83
RPS17	2.30518e-164	0.447518	0.982	0.932	4.75488e-160
RNASE2	3.34784e-142	0.463087	0.343	0.049	6.90558e-138
DUT	8.45373e-56	0.483095	0.871	0.791	1.74375e-51
HMGA1	1.91749e-142	0.504863	0.911	0.803	3.9552e-138
CSF3R	2.99036e-129	0.506184	0.809	0.5	6.16821e-125
IGLL1	1.05665e-105	0.542074	0.698	0.385	2.17956e-101
HMGN2	1.18179e-73	0.554697	0.973	0.953	2.43767e-69
CSTA	7.87209e-206	0.600478	0.544	0.12	1.62378e-201
TYMS	1.12626e-133	0.712673	0.385	0.091	2.32313e-129
H2AFZ	1.25199e-50	0.755441	0.862	0.805	2.58249e-46
KIAA0101	5.77417e-185	1.27015	0.44	0.081	1.19104e-180
MPO	1.83234e-134	1.40246	0.324	0.049	3.77957e-130
PRTN3	6.59595e-147	1.47642	0.331	0.043	1.36055e-142
AZU1	2.41035e-186	1.53206	0.681	0.314	4.97184e-182

## Sheet: c. GATA2_R361 whole sample DEGs
Gene	Coeff	PVal	Padj	AbsCoeff
VIM	22.949	0.00347104	0.0414373	22.949
KLF6	17.8249	4.78666e-05	0.00597766	17.8249
HLA-DPB1	15.3931	0.00154093	0.0258512	15.3931
GUCY1A3	15.0633	0.000345246	0.0124677	15.0633
AHNAK	14.9298	4.08501e-05	0.00597766	14.9298
SOCS2	14.3327	0.00457813	0.0491681	14.3327
MYADM	13.2925	3.39025e-05	0.00597766	13.2925
CALCRL	12.4077	1.21345e-05	0.00438208	12.4077
ARPC1B	12.3713	0.000123095	0.00864373	12.3713
CSTB	11.136	0.00403391	0.0458817	11.136
CRIP2	11.1315	0.00232024	0.0330206	11.1315
ITM2C	10.9081	0.000822543	0.0193986	10.9081
GLIPR2	10.9051	0.000457851	0.0138462	10.9051
CD44	10.6416	0.00226988	0.0325953	10.6416
TSPAN2	10.5136	0.0011731	0.0225936	10.5136
UCP2	10.4829	0.000191345	0.0100451	10.4829
ATP2B1	10.0424	4.38372e-05	0.00597766	10.0424
TPM4	10.0288	0.00188979	0.0289634	10.0288
PTPRC	9.50971	0.00183462	0.0287618	9.50971
CD47	9.33691	0.00115733	0.0225936	9.33691
CALM1	9.12747	3.80081e-05	0.00597766	9.12747
CAMK1D	9.11868	1.09524e-05	0.00438208	9.11868
TXN	9.02258	0.00112985	0.0224339	9.02258
NDFIP1	9.0201	0.00183729	0.0287618	9.0201
PLP2	9.01232	0.000957094	0.0210366	9.01232
TM4SF1	8.97188	0.00174762	0.0281275	8.97188
RSRP1	8.75829	0.00169768	0.0274767	8.75829
S100A10	8.53095	0.00411039	0.0462059	8.53095
EMB	8.1999	0.000297185	0.0115523	8.1999
SVIL	8.03041	1.63005e-05	0.00523247	8.03041
CD34	8.00775	0.000192975	0.0100451	8.00775
NABP1	7.8345	0.000173102	0.00969738	7.8345
ARPC2	7.79738	0.000176956	0.00973764	7.79738
RBPMS	7.70346	6.25066e-05	0.0062556	7.70346
PTP4A3	7.66759	0.00423559	0.0472456	7.66759
NPTX2	7.50275	0.00247495	0.0341523	7.50275
SCN9A	7.47879	0.00152958	0.0257665	7.47879
DOCK8	7.22629	0.000227873	0.0107606	7.22629
SEPT11	7.03735	0.00190275	0.0290146	7.03735
CHRFAM7A	7.01722	0.000484099	0.0144182	7.01722
ARF6	6.83496	8.91847e-07	0.00366988	6.83496
FKBP1A	6.80591	3.66341e-05	0.00597766	6.80591
CAST	6.78856	1.28213e-06	0.00366988	6.78856
TRG-AS1	6.76226	0.00149166	0.0253494	6.76226
IDS	6.67557	0.00126807	0.0231864	6.67557
MAMDC2	6.61674	0.000775168	0.018819	6.61674
DSTN	6.59365	0.00075507	0.0185651	6.59365
SEPW1	6.59245	0.0025332	0.0345209	6.59245
SAT1	6.54272	0.000968455	0.0210366	6.54272
RAC1	6.4339	0.00371196	0.0434164	6.4339
ANXA11	6.42551	2.49051e-05	0.00578062	6.42551
TNFRSF4	6.38867	0.00295745	0.0374741	6.38867
GPAT3	6.37897	5.11171e-05	0.00597766	6.37897
IL1RAP	6.22641	0.000240301	0.0107606	6.22641
RGS19	6.07061	5.23597e-05	0.00597766	6.07061
LPXN	5.97722	0.0018807	0.0289634	5.97722
SLC38A1	5.97066	0.000771387	0.0188062	5.97066
RXFP1	5.87444	0.00278787	0.0363618	5.87444
CHCHD10	5.7863	0.000913078	0.0203698	5.7863
BNIP3L	5.71981	4.56732e-06	0.00438208	5.71981
NAAA	5.71814	4.80524e-05	0.00597766	5.71814
MSRB1	5.68778	0.000827356	0.0194328	5.68778
LYN	5.65109	0.00184559	0.0287618	5.65109
GNAI2	5.64937	1.16265e-05	0.00438208	5.64937
TUBB6	5.64393	0.000195047	0.0100623	5.64393
HACD4	5.63828	0.00243148	0.0338532	5.63828
LRRC70	5.42711	0.00115107	0.0225936	5.42711
AC007246.3	5.39094	0.000286692	0.0113459	5.39094
SFXN3	5.38739	0.00447323	0.0486748	5.38739
VPS29	5.29811	0.00321374	0.0395583	5.29811
AES	5.25747	0.00392435	0.0449899	5.25747
ORAI1	5.24666	0.000132147	0.00867668	5.24666
ALOX5	5.23395	0.000446519	0.0137233	5.23395
SNX10	5.11029	4.99979e-05	0.00597766	5.11029
HCK	4.91536	0.00107367	0.0219776	4.91536
AHR	4.89474	0.00260395	0.0349086	4.89474
RP11-473M20.9	4.82629	0.000164267	0.00947172	4.82629
IL6R	4.81385	0.00013161	0.00867668	4.81385
NPDC1	4.79171	0.000292079	0.0114805	4.79171
HNRNPUL1	4.77704	0.00209897	0.0308596	4.77704
MDFI	4.75014	0.00324924	0.0396915	4.75014
UBE2D2	4.74346	0.00345844	0.041388	4.74346
TNFRSF1A	4.73697	0.00362771	0.0429526	4.73697
PRKCB	4.73508	0.00455447	0.0491681	4.73508
PCBD1	4.57956	0.00204497	0.0304532	4.57956
C20orf24	4.57235	0.000633329	0.0166335	4.57235
TMEM14C	4.54752	0.000107155	0.00828171	4.54752
TAPBP	4.54043	0.00219561	0.0317156	4.54043
C15orf39	4.4898	0.00137393	0.0243515	4.4898
AP3S1	4.48101	0.00212329	0.0310145	4.48101
YWHAQ	4.44722	0.000364078	0.0127516	4.44722
ACOT7	4.433	0.000241965	0.0107606	4.433
DSCR3	4.38	0.000137288	0.0088481	4.38
RNF213	4.35255	0.00109146	0.0221001	4.35255
MAP3K11	4.18381	0.000440622	0.0136145	4.18381
TACC1	4.1604	0.000202306	0.0103444	4.1604
CNPY3	4.13874	0.00291456	0.0372488	4.13874
CYSLTR1	4.08761	0.00463881	0.0497273	4.08761
HSBP1	4.04105	0.00297933	0.0375864	4.04105
CYTIP	4.01375	0.000124166	0.00864373	4.01375
IL17RE	4.00472	0.000222753	0.0107606	4.00472
RPS6KA4	3.99571	0.00289085	0.0371666	3.99571
LPIN1	3.99271	0.00232802	0.0330498	3.99271
RNF7	3.9927	0.000100922	0.00828171	3.9927
MCL1	3.99056	0.00339116	0.040821	3.99056
NR3C1	3.96674	0.00184677	0.0287618	3.96674
CISH	3.96453	0.00116758	0.0225936	3.96453
PXN	3.93874	0.00025019	0.0107606	3.93874
STX7	3.92514	7.37255e-05	0.00709977	3.92514
LPP	3.87379	0.00188926	0.0289634	3.87379
CTSB	3.83504	0.000412389	0.0131447	3.83504
OSTF1	3.80968	0.00107644	0.0219776	3.80968
HEATR5B	3.71695	0.000107499	0.00828171	3.71695
DPYSL3	3.71671	0.000211748	0.0106668	3.71671
SYK	3.69961	0.00195557	0.0294572	3.69961
C10orf128	3.6972	0.000627009	0.0166186	3.6972
HSPB1	3.6883	0.000712583	0.0179795	3.6883
PHYKPL	3.65542	0.000630463	0.0166335	3.65542
TSEN34	3.64587	0.00027241	0.0110069	3.64587
ADAM15	3.64419	4.03989e-05	0.00597766	3.64419
CDC37	3.63869	0.000344862	0.0124677	3.63869
MBP	3.62787	0.00236614	0.0333452	3.62787
AKIRIN2	3.62326	0.00406601	0.0458855	3.62326
PEBP1	3.58797	0.00404328	0.0458855	3.58797
STAC3	3.58489	0.000887412	0.0201077	3.58489
RNF125	3.58175	0.00405815	0.0458855	3.58175
MLF2	3.56815	2.91383e-05	0.00583322	3.56815
SH3TC1	3.53761	0.00105547	0.0218091	3.53761
WDFY2	3.51549	7.89914e-05	0.00742441	3.51549
MAN2B1	3.51362	0.000117852	0.00861959	3.51362
C19orf66	3.51032	5.66499e-05	0.00611236	3.51032
LINC01420	3.49141	0.00188633	0.0289634	3.49141
HNMT	3.47881	0.000605503	0.0161226	3.47881
SNX2	3.45472	8.58285e-06	0.00438208	3.45472
CLDND1	3.44596	0.000109178	0.00830037	3.44596
CTD-3184A7.4	3.43524	0.00379139	0.0436426	3.43524
FAM26F	3.42539	0.00224483	0.0323457	3.42539
SOCS3	3.42028	0.000594949	0.0159889	3.42028
CYTH1	3.39903	0.000431245	0.0135478	3.39903
SLC9A3R1	3.37733	0.000431427	0.0135478	3.37733
DSC2	3.37066	0.000377361	0.0128582	3.37066
PCBP1	3.36368	0.000998283	0.0214427	3.36368
SH3BP2	3.35982	0.000348968	0.0124967	3.35982
SHKBP1	3.34052	0.00430165	0.0477062	3.34052
IMPDH1	3.33644	0.000179469	0.00978274	3.33644
IQGAP2	3.31468	0.000530997	0.0148917	3.31468
SDF4	3.31304	1.90544e-06	0.00366988	3.31304
CALHM2	3.29694	0.000884688	0.0201077	3.29694
ARHGAP27	3.2954	0.000555287	0.0153514	3.2954
ODF3B	3.2947	0.0018351	0.0287618	3.2947
IQGAP1	3.28731	3.93181e-05	0.00597766	3.28731
TMEM43	3.28621	0.000223071	0.0107606	3.28621
MAPKBP1	3.28246	0.00104292	0.0217544	3.28246
RALA	3.25974	0.00370242	0.0433926	3.25974
RBMS1	3.25575	0.00446496	0.0486748	3.25575
NUDT3	3.22842	0.00241428	0.0337765	3.22842
MKKS	3.21908	0.00027225	0.0110069	3.21908
IPO11	3.19105	2.09511e-05	0.00576455	3.19105
TMEM14A	3.17246	0.00448545	0.048716	3.17246
SSH2	3.16084	1.09276e-05	0.00438208	3.16084
SPATA20	3.14348	0.0026005	0.0349086	3.14348
TGFBR2	3.12175	0.00158361	0.0262384	3.12175
RAB29	3.11093	5.74161e-05	0.00611236	3.11093
CD200	3.10788	0.000808021	0.0192923	3.10788
DUSP22	3.10785	0.000312299	0.0120298	3.10785
PPP6R1	3.10465	0.00128257	0.0232637	3.10465
RPS6KA3	3.09878	5.23068e-05	0.00597766	3.09878
GLUD1	3.09823	0.00365146	0.0431455	3.09823
IAH1	3.09411	2.67837e-05	0.00583322	3.09411
LINC00936	3.09377	0.00457312	0.0491681	3.09377
COMT	3.06348	0.000536046	0.0148917	3.06348
SH3GLB1	3.05724	0.002032	0.0303382	3.05724
RBCK1	3.0467	0.000139533	0.0088481	3.0467
UBE2A	3.01663	0.00321425	0.0395583	3.01663
SAMD9L	3.01362	0.00059833	0.0160053	3.01362
HEBP2	3.00604	0.00230872	0.0329377	3.00604
PPM1M	3.00066	0.00102645	0.0216909	3.00066
PAQR8	2.99789	3.42645e-05	0.00597766	2.99789
KLF3	2.97125	8.69596e-05	0.00761292	2.97125
MGAT1	2.96813	0.000659407	0.0169336	2.96813
THUMPD3-AS1	2.96401	0.00147106	0.0251472	2.96401
HTATIP2	2.96119	8.09515e-05	0.00742441	2.96119
HIP1	2.95239	0.000268425	0.0109997	2.95239
UBE2D1	2.9324	4.40334e-05	0.00597766	2.9324
EFCAB2	2.90234	5.81827e-05	0.00611236	2.90234
ITGB2-AS1	2.89644	0.00145319	0.0249897	2.89644
ITGB1BP1	2.89474	0.000264223	0.0109049	2.89474
SEMA4D	2.87717	0.00255466	0.0346468	2.87717
ROBO3	2.86959	0.00376205	0.0436426	2.86959
PRKAG2	2.85923	4.754e-05	0.00597766	2.85923
CHRAC1	2.85322	0.000521705	0.0148917	2.85322
RGP1	2.84333	0.00143421	0.024811	2.84333
MRPS21	2.82873	0.00338206	0.040821	2.82873
CCDC6	2.82744	1.54542e-05	0.00523247	2.82744
ADK	2.82686	0.000649207	0.0168211	2.82686
HLA-DQA1	2.8222	0.00043664	0.0136145	2.8222
ANKRD44	2.81267	0.000529016	0.0148917	2.81267
SNX20	2.81117	0.00130102	0.0234184	2.81117
ANAPC16	2.80196	0.000580547	0.0157789	2.80196
OBFC1	2.79653	0.000402073	0.0129786	2.79653
PHF20	2.78847	0.00122969	0.0228462	2.78847
AP1S2	2.78006	0.00336714	0.040821	2.78006
DOCK1	2.77054	0.000696908	0.0176611	2.77054
DUSP3	2.76163	0.000225924	0.0107606	2.76163
ACTR1B	2.75749	0.00302374	0.0380635	2.75749
ERAP2	2.75536	0.00433703	0.0479147	2.75536
TMUB2	2.75338	0.00103431	0.0217319	2.75338
CYLD	2.75227	0.00180927	0.0287451	2.75227
CASP8	2.75042	7.55011e-06	0.00438208	2.75042
APBB1IP	2.73868	0.000140884	0.0088481	2.73868
IRF1	2.70758	0.0018033	0.0287451	2.70758
SLC25A24	2.70001	0.00190317	0.0290146	2.70001
TMOD3	2.69671	2.50113e-05	0.00578062	2.69671
FRMD4B	2.69242	0.00155017	0.0258869	2.69242
DUSP6	2.6812	0.00436878	0.0481733	2.6812
FAM177A1	2.67924	0.000364143	0.0127516	2.67924
CAPN2	2.67311	9.16132e-05	0.00778443	2.67311
GCA	2.65482	0.00378672	0.0436426	2.65482
C4orf32	2.65474	0.000131765	0.00867668	2.65474
CIITA	2.64987	0.00014771	0.00917706	2.64987
ICA1	2.64126	0.00147992	0.0252242	2.64126
SCARB2	2.63979	0.00248995	0.0342147	2.63979
ADD1	2.63864	0.000182735	0.00986771	2.63864
SMIM15	2.62648	0.00342304	0.0411192	2.62648
NECAP2	2.62537	0.00122434	0.0228341	2.62537
PDCD6	2.62457	0.000219319	0.0107606	2.62457
SYNJ2	2.61639	0.00108765	0.0221001	2.61639
ATP1B1	2.61587	0.00112186	0.0224286	2.61587
FIBP	2.61418	0.00167543	0.0273465	2.61418
MAP2K3	2.59013	0.00213963	0.0310697	2.59013
SLC7A6	2.58442	0.000378314	0.0128582	2.58442
PDE7A	2.57736	0.00366869	0.0432253	2.57736
EFHD2	2.576	0.00174	0.028083	2.576
THEM4	2.56693	0.000328268	0.0123165	2.56693
TNFRSF1B	2.55864	0.000236481	0.0107606	2.55864
ZEB1	2.55747	0.000107464	0.00828171	2.55747
RAB11FIP1	2.54	0.00141401	0.0246831	2.54
PRR13	2.5383	0.000232894	0.0107606	2.5383
ARHGAP25	2.53782	0.00440187	0.0482801	2.53782
NIT2	2.51625	0.000165567	0.00947172	2.51625
PACSIN2	2.50689	0.00115637	0.0225936	2.50689
ADCY7	2.50547	0.00195941	0.0294572	2.50547
MAP7D1	2.50541	0.00160159	0.02644	2.50541
FGR	2.49235	0.000854065	0.0197025	2.49235
SORBS3	2.48933	0.000972463	0.0210445	2.48933
TAZ	2.48836	0.000912527	0.0203698	2.48836
VANGL1	2.4812	0.00152658	0.0257665	2.4812
ACADVL	2.47595	0.0031395	0.0389271	2.47595
PQLC3	2.45946	0.00102768	0.0216909	2.45946
CLIC4	2.455	0.00288568	0.0371666	2.455
TMEM50B	2.44654	4.69137e-05	0.00597766	2.44654
APP	2.43783	0.000150813	0.00927018	2.43783
NR6A1	2.43547	0.00374972	0.0436426	2.43547
RNF2	2.43252	0.000788944	0.0189712	2.43252
CHTF8	2.4194	0.000834748	0.019475	2.4194
GNG10	2.41657	0.00102775	0.0216909	2.41657
TCEAL3	2.41282	2.39191e-05	0.00578062	2.41282
MRPL18	2.39127	0.00324016	0.0396645	2.39127
ANTXR2	2.37272	0.000964021	0.0210366	2.37272
CEBPB	2.36719	9.06712e-05	0.00778443	2.36719
PLEC	2.35393	0.00451302	0.0489235	2.35393
C1orf216	2.34908	0.00295054	0.0374686	2.34908
STK10	2.33711	0.000352484	0.0124967	2.33711
TRGV5	2.33621	0.000171782	0.00969738	2.33621
PAK1	2.33553	0.000738159	0.0184636	2.33553
COX20	2.33099	0.00169428	0.0274767	2.33099
UBE2L3	2.32233	0.000116562	0.00861959	2.32233
SEL1L3	2.32123	0.000232316	0.0107606	2.32123
FAM65B	2.31664	0.00161071	0.0265148	2.31664
SAMHD1	2.29642	0.000111231	0.00834663	2.29642
NDUFV1	2.28453	0.000584405	0.0157789	2.28453
KDELR1	2.28418	0.00214014	0.0310697	2.28418
LASP1	2.27944	6.27942e-05	0.0062556	2.27944
NEK6	2.27736	0.000336317	0.0124559	2.27736
PDE9A	2.26321	0.00065881	0.0169336	2.26321
PSTPIP1	2.25418	0.00321779	0.0395583	2.25418
ARPC5L	2.25366	0.00154356	0.0258512	2.25366
PYGL	2.25276	0.00095729	0.0210366	2.25276
TGFBR1	2.25242	0.00115881	0.0225936	2.25242
GNPDA1	2.24959	0.000404916	0.0129978	2.24959
TXNDC12	2.24423	0.00249403	0.0342147	2.24423
FGD4	2.24297	6.98182e-06	0.00438208	2.24297
PAFAH1B1	2.24215	0.000724598	0.0182032	2.24215
IFT57	2.24089	0.000454237	0.0138136	2.24089
MILR1	2.22134	0.00122509	0.0228341	2.22134
ESYT2	2.21524	0.00375492	0.0436426	2.21524
KPNA4	2.19836	0.0016603	0.0271763	2.19836
TRAF5	2.19609	0.00243876	0.033873	2.19609
VAT1	2.18803	8.54008e-05	0.00759148	2.18803
ADAM17	2.18617	1.76856e-05	0.00525143	2.18617
CISD3	2.18359	0.00122441	0.0228341	2.18359
VNN1	2.18325	0.00119004	0.0225936	2.18325
ADRB2	2.17991	3.92728e-05	0.00597766	2.17991
IL17RC	2.17689	0.00132728	0.0237432	2.17689
MTIF3	2.16602	0.000759736	0.0186007	2.16602
LMF2	2.15987	0.000370205	0.0128086	2.15987
SORT1	2.15089	5.41187e-05	0.00601342	2.15089
HGSNAT	2.14847	0.00128163	0.0232637	2.14847
CD109	2.14514	0.00123578	0.0228623	2.14514
CBL	2.11055	0.00308998	0.0385175	2.11055
PPP1CB	2.08371	0.000988686	0.0213158	2.08371
WDR49	2.07693	0.000122439	0.00864373	2.07693
AIDA	2.06889	0.000439107	0.0136145	2.06889
DUSP18	2.06048	0.000352537	0.0124967	2.06048
RNF126	2.05415	0.000401593	0.0129786	2.05415
AAED1	2.05357	2.92772e-05	0.00583322	2.05357
TRIQK	2.05302	3.82183e-06	0.00438208	2.05302
DDOST	2.05001	0.000584253	0.0157789	2.05001
SLC2A5	2.03243	0.0024989	0.0342147	2.03243
FNTA	2.01902	0.00117258	0.0225936	2.01902
KLF13	2.01791	2.37832e-05	0.00578062	2.01791
VAMP3	2.01484	0.00130875	0.0234844	2.01484
EMP1	2.00846	0.00110152	0.0221001	2.00846
ELK3	2.00809	0.00106217	0.0218406	2.00809
ID1	2.00228	0.0011739	0.0225936	2.00228
TNS3	1.99417	0.000649107	0.0168211	1.99417
ERMP1	1.99366	0.00134689	0.0240107	1.99366
SEPT9	1.99358	0.00431038	0.0477115	1.99358
GAS7	1.99097	3.81296e-05	0.00597766	1.99097
GNAI3	1.98807	0.00425087	0.0473247	1.98807
STX10	1.97878	0.00152619	0.0257665	1.97878
HMOX2	1.9752	0.00102861	0.0216909	1.9752
CYSTM1	1.97097	0.00180239	0.0287451	1.97097
FHL1	1.96947	0.00143243	0.024811	1.96947
RELL1	1.96863	0.000153185	0.00931688	1.96863
GNB1	1.96783	0.000460104	0.0138462	1.96783
ATF7	1.95828	7.9965e-06	0.00438208	1.95828
ADHFE1	1.94802	0.000251445	0.0107606	1.94802
MAVS	1.94472	0.00242763	0.0338532	1.94472
MPZL2	1.93769	0.00452934	0.0490084	1.93769
MGRN1	1.93319	0.000488891	0.0144471	1.93319
SDHD	1.9221	0.0012935	0.0233557	1.9221
TANK	1.91221	0.000492571	0.0144471	1.91221
IL27RA	1.9073	0.00123847	0.0228623	1.9073
GIMAP6	1.90471	0.000498689	0.0145526	1.90471
CHMP3	1.90315	0.000525124	0.0148917	1.90315
PRR5L	1.89323	0.000414041	0.0131447	1.89323
VAMP2	1.89163	0.00186826	0.0289563	1.89163
DYNLT3	1.89103	0.000466815	0.0139754	1.89103
ANXA5	1.88631	0.00303812	0.0381614	1.88631
PCF11	1.87595	0.000752307	0.0185651	1.87595
BLCAP	1.86799	0.00168333	0.027398	1.86799
NCF2	1.85852	0.000297906	0.0115523	1.85852
CRYL1	1.84779	0.000163646	0.00947172	1.84779
PGRMC1	1.84336	0.000253049	0.0107606	1.84336
PARP14	1.83963	0.000375618	0.0128582	1.83963
USP4	1.83858	0.00118866	0.0225936	1.83858
MRPL34	1.83674	0.00125793	0.023074	1.83674
PNPLA6	1.83449	0.0026999	0.0358245	1.83449
MLX	1.83161	0.000855889	0.0197025	1.83161
MACC1	1.83138	0.00327296	0.0398969	1.83138
GGA1	1.82906	0.000157494	0.00938142	1.82906
HLA-DQA2	1.82756	0.0019628	0.0294572	1.82756
ELL2	1.82157	0.000366861	0.0127694	1.82157
FAR2	1.81673	0.000216959	0.0107606	1.81673
CAPN12	1.816	0.000317582	0.0120723	1.816
TMEM243	1.81284	0.00191133	0.0290622	1.81284
SUCNR1	1.81163	0.00139747	0.0244685	1.81163
TSPAN4	1.80819	0.00282202	0.0366419	1.80819
TRIM47	1.80416	0.000491745	0.0144471	1.80416
MAP4	1.80369	8.03728e-05	0.00742441	1.80369
TRIM14	1.7985	0.00345974	0.041388	1.7985
CPSF7	1.79667	0.000968111	0.0210366	1.79667
MRPS18B	1.79628	0.000813359	0.0193399	1.79628
TMEM71	1.79003	0.00267408	0.0357242	1.79003
C9orf9	1.78679	0.00310475	0.038579	1.78679
ERI1	1.7815	0.00141897	0.0246951	1.7815
ZEB1-AS1	1.78104	0.000957603	0.0210366	1.78104
RASA2	1.78071	0.00457141	0.0491681	1.78071
TRPS1	1.7725	0.000130652	0.00867668	1.7725
ALDH2	1.76175	0.00305788	0.0382434	1.76175
TINF2	1.75076	0.00442025	0.0482801	1.75076
CSF2RA	1.75004	0.00119076	0.0225936	1.75004
MED10	1.74186	0.000383647	0.0128669	1.74186
SEC31A	1.74045	0.00138619	0.0244648	1.74045
SPTBN1	1.72597	0.000248486	0.0107606	1.72597
FAM63B	1.71927	0.00227907	0.0325953	1.71927
DNMT3B	1.71424	0.00038193	0.0128669	1.71424
DAXX	1.71176	0.0021256	0.0310145	1.71176
SLC35C2	1.71166	0.00440346	0.0482801	1.71166
SDR39U1	1.70669	0.0011257	0.0224286	1.70669
PTPN1	1.70555	6.64429e-05	0.0065069	1.70555
GMIP	1.70418	0.0035258	0.0420042	1.70418
PAFAH1B2	1.69901	0.00427383	0.0474888	1.69901
GIT2	1.68956	0.0028946	0.0371666	1.68956
B3GNT5	1.68775	0.000385251	0.0128669	1.68775
CRYZ	1.67907	0.000565729	0.0154918	1.67907
NMB	1.6746	0.000839266	0.019475	1.6746
JAGN1	1.66933	0.00227838	0.0325953	1.66933
DBNDD2	1.66839	0.00104981	0.0218091	1.66839
RABIF	1.66609	0.000536079	0.0148917	1.66609
ITPR1	1.66308	0.00276304	0.0362324	1.66308
ZNF467	1.6566	0.00104251	0.0217544	1.6566
LILRB2	1.65437	0.000644605	0.0168211	1.65437
UPP1	1.65159	0.000237937	0.0107606	1.65159
MPC1	1.64981	0.000340608	0.0124559	1.64981
SETX	1.64884	0.000315346	0.0120667	1.64884
GPS2	1.63338	0.00369218	0.0433606	1.63338
IFNGR1	1.63059	0.0024766	0.0341523	1.63059
REEP5	1.62204	0.00181484	0.0287451	1.62204
FEZ2	1.62122	0.000138148	0.0088481	1.62122
UBE2Z	1.6207	5.27623e-05	0.00597766	1.6207
DDHD1	1.61117	0.000391153	0.0129043	1.61117
DYNC1H1	1.60064	0.000870098	0.0198712	1.60064
PPCDC	1.59988	0.00274403	0.0362235	1.59988
RNF34	1.5973	0.00207508	0.0305863	1.5973
SMG5	1.59147	0.00022769	0.0107606	1.59147
NDUFA10	1.59103	0.00119264	0.0225936	1.59103
FAM122A	1.5866	0.000259227	0.0108537	1.5866
SLC25A43	1.58173	2.78213e-05	0.00583322	1.58173
RP11-467L13.7	1.57802	8.27287e-05	0.00746885	1.57802
LINC01215	1.57691	0.000162393	0.00947172	1.57691
PTPRA	1.56904	0.00139303	0.0244648	1.56904
IL4R	1.56206	0.000838818	0.019475	1.56206
PLEKHB2	1.55379	6.0861e-05	0.0062556	1.55379
CREB5	1.54348	0.000106974	0.00828171	1.54348
HEXA	1.5363	0.00399303	0.0455064	1.5363
PTAR1	1.53374	0.00110156	0.0221001	1.53374
PIM3	1.53017	0.000245882	0.0107606	1.53017
USP7	1.52604	0.0023767	0.0334127	1.52604
UBE2E2	1.52021	0.00045037	0.0137685	1.52021
DCUN1D3	1.51853	0.00113547	0.0224682	1.51853
LRRC63	1.50575	1.11624e-05	0.00438208	1.50575
MOB3A	1.50246	0.00281966	0.0366419	1.50246
P2RY14	1.49497	0.000276848	0.0111085	1.49497
LPGAT1	1.48945	3.52829e-05	0.00597766	1.48945
UBQLN2	1.48915	0.000754409	0.0185651	1.48915
PEX11B	1.48884	0.000934398	0.0207652	1.48884
LMO2	1.47839	0.00267715	0.0357242	1.47839
MOCS2	1.47831	0.000155616	0.00936616	1.47831
SMYD2	1.47808	0.0027654	0.0362324	1.47808
SLC35A5	1.47367	0.000258548	0.0108537	1.47367
LINC00339	1.46214	0.000253278	0.0107606	1.46214
HOOK2	1.45983	0.00121352	0.0228341	1.45983
C20orf194	1.44815	1.81773e-05	0.00525143	1.44815
RABL2B	1.44256	0.00186928	0.0289563	1.44256
AGO4	1.4386	0.00296556	0.0374946	1.4386
MARCH7	1.43703	0.00202938	0.0303382	1.43703
GLT8D1	1.43665	0.00206759	0.0305538	1.43665
AC004540.5	1.43635	0.00181585	0.0287451	1.43635
MAP2K1	1.43358	0.000104402	0.00828171	1.43358
CPNE2	1.43192	0.000393069	0.0129043	1.43192
TRIOBP	1.4318	0.000331415	0.0123543	1.4318
MYRF	1.42818	0.00090685	0.0203698	1.42818
GPR146	1.42756	0.00165444	0.0271573	1.42756
CCDC97	1.42633	0.0024548	0.034014	1.42633
PANK3	1.42584	0.00056542	0.0154918	1.42584
ATG5	1.42446	0.00156584	0.0260733	1.42446
COASY	1.41921	0.00205528	0.0305281	1.41921
SERPING1	1.40747	0.00218954	0.0317072	1.40747
OLIG1	1.40737	0.000190895	0.0100451	1.40737
HEXB	1.40354	0.00146781	0.0251472	1.40354
SP3	1.39915	0.00257582	0.0346925	1.39915
DIDO1	1.39599	9.46754e-05	0.00792803	1.39599
ENG	1.39371	0.000677924	0.0173321	1.39371
HLF	1.38522	0.000340584	0.0124559	1.38522
INPP5F	1.38447	0.00032725	0.0123165	1.38447
CAPN11	1.38447	0.000754089	0.0185651	1.38447
SCPEP1	1.3759	0.000398814	0.0129786	1.3759
DOCK11	1.36974	0.0018449	0.0287618	1.36974
NFKBID	1.36669	0.00420559	0.0470017	1.36669
DNAJB4	1.36453	0.00284041	0.0367979	1.36453
PLOD3	1.36179	0.00338715	0.040821	1.36179
SLC2A6	1.35703	0.00158484	0.0262384	1.35703
CD4	1.35632	0.00377999	0.0436426	1.35632
SPAG9	1.35554	0.00322523	0.0395656	1.35554
FAIM	1.35043	0.00338815	0.040821	1.35043
SPATS2L	1.34272	0.0011801	0.0225936	1.34272
CPQ	1.34108	0.00109408	0.0221001	1.34108
RFX2	1.33404	0.00441675	0.0482801	1.33404
IRF2BPL	1.33403	0.000126411	0.00867668	1.33403
TNFRSF18	1.32952	0.00179421	0.0287451	1.32952
KHDRBS2	1.32476	8.10808e-06	0.00438208	1.32476
ETS1	1.31429	0.00256111	0.0346468	1.31429
REEP3	1.31346	0.000390359	0.0129043	1.31346
ASPH	1.30561	0.00121999	0.0228341	1.30561
JAG1	1.2897	0.00270327	0.0358245	1.2897
TMEM154	1.28764	0.00392329	0.0449899	1.28764
PRKAA1	1.27552	0.00337697	0.040821	1.27552
TOM1L1	1.27405	0.00135055	0.0240107	1.27405
GPR183	1.27088	0.00275151	0.0362235	1.27088
CBR1	1.26625	0.00293483	0.0373512	1.26625
DOK1	1.2661	0.00105686	0.0218091	1.2661
TCN2	1.26498	0.00193202	0.0292998	1.26498
CD2AP	1.26382	0.00357344	0.042397	1.26382
DAP	1.26324	0.00275219	0.0362235	1.26324
PDE7B	1.26145	0.000685839	0.0174572	1.26145
FTCDNL1	1.25203	0.00288363	0.0371666	1.25203
RFWD2	1.24923	0.00235585	0.0333452	1.24923
RNF14	1.24445	0.000281624	0.0112222	1.24445
MSRA	1.24098	0.00305441	0.0382434	1.24098
ZSCAN18	1.23846	0.00413362	0.046287	1.23846
LINC01184	1.23669	0.00256643	0.0346468	1.23669
CIDEB	1.23392	0.0040986	0.0461632	1.23392
ZBTB38	1.23048	0.000235969	0.0107606	1.23048
RNF19A	1.22503	0.000790887	0.0189712	1.22503
MED7	1.21295	0.000867458	0.0198712	1.21295
VPS8	1.20592	0.000253035	0.0107606	1.20592
ST6GALNAC4	1.20332	0.00441449	0.0482801	1.20332
RIMKLB	1.18331	0.000528147	0.0148917	1.18331
BSCL2	1.18141	0.00101475	0.0216909	1.18141
TMEM60	1.17499	0.00206285	0.0305538	1.17499
TMEM80	1.17313	1.00318e-05	0.00438208	1.17313
UBL3	1.1721	0.000174546	0.00969738	1.1721
AD000671.6	1.12039	0.0012567	0.023074	1.12039
POC1B	1.11207	0.00291965	0.0372488	1.11207
PPFIBP1	1.10964	0.00128438	0.0232637	1.10964
DYNC1LI2	1.09516	0.00379172	0.0436426	1.09516
SNX14	1.09144	0.000910766	0.0203698	1.09144
CTD-2095E4.5	1.09131	0.000188568	0.0100451	1.09131
PIK3R5	1.08896	0.00278538	0.0363618	1.08896
KIAA0391	1.07673	0.00255187	0.0346468	1.07673
B3GALT4	1.0506	0.00367318	0.0432253	1.0506
CLN5	1.04495	0.00138969	0.0244648	1.04495
THEMIS2	1.03323	0.00292033	0.0372488	1.03323
PPP3CC	1.03275	0.0023619	0.0333452	1.03275
PGS1	0.997391	0.000521639	0.0148917	0.997391
RP2	0.98369	0.0019552	0.0294572	0.98369
EXOC1	0.963633	0.00405254	0.0458855	0.963633
MUS81	0.956706	0.00143876	0.0248153	0.956706
RHBDD2	0.942135	0.000212303	0.0106668	0.942135
DPH1	0.91485	0.00353354	0.0420099	0.91485
SS18	0.909236	0.000121381	0.00864373	0.909236
CNDP2	0.872934	0.00309313	0.0385175	0.872934
STRADA	0.857274	0.00411884	0.0462109	0.857274
TMLHE	0.795506	0.000527488	0.0148917	0.795506
S100B	0.700242	0.00238518	0.0334504	0.700242
SAMD13	-1.0307	0.00397204	0.0454465	1.0307
SVOPL	-1.25371	0.00211821	0.0310145	1.25371
TMPRSS9	-1.52416	0.000264182	0.0109049	1.52416
MLLT11	-1.7047	0.00251342	0.0343322	1.7047
PPM1H	-2.33106	0.00319257	0.0395003	2.33106
TIMM13	-2.69317	4.29197e-05	0.00597766	2.69317
SLC45A3	-3.06965	0.000817253	0.0193528	3.06965
LINC01089	-3.58059	0.000534652	0.0148917	3.58059
IL1B	-3.92127	0.000791288	0.0189712	3.92127
TESPA1	-4.28815	0.00378864	0.0436426	4.28815
ACSM3	-7.09419	0.00268814	0.0357882	7.09419
IRF2BP2	-7.94544	0.00399177	0.0455064	7.94544

## Sheet: d. VIM regulon genes
VIM
S100A10
IAH1
MYADM
PLP2
ADAM17
TUBB6
CAPN2
AHNAK
TMUB2
ADGRE5
IMPDH1
PLEC
SFXN3
ALOX5
LTBR
GLIPR2
MLX
PTPN6
GNAI2
KLF13
CALM1
ARPC1B
PFDN1
KLF6
MSRB1
C20orf194
RAC1
RGS19
TMEM43
GPS2
GAS7
NAAA
ANXA11
CAP1
SORT1
TCN2
RAB11FIP1
SDF4
SHKBP1
ADRB2
TPM3
VPS29
HEBP2
ARF6
IQGAP1
BCL7B
MAN2B1
RFX2
USP4
STAC3
PLEKHB2
SNX20
MOB3A
TINF2
ARPC2
CCDC107
PQLC3
IFNGR1
CTSB
RABIF
GMIP
MAP4
DUSP18
MAP7D1
FGR
OSTF1
IL10RB
DHRS1
ABHD12
DCUN1D3
CSF2RA
TXNDC12
B3GALT4
CDC42
SYNE3
RNF7
PAQR8
SCPEP1
TSC22D3
AAED1
MAP2K1
RBMS1
ATP2B1
MILR1
RHBDD2
OVCA2
LRP10
GLT8D1
MGAT1
TRIOBP
DNTTIP1
HIP1
UBE2D1
TMOD3
SH3BP2
COASY
AP1M1
EMC10
CALHM2
PPM1M
HCK
GMFB
SSH2
LASP1
NCF2
DUSP22
ATRAID
ARHGAP30
ORAI1
UCP2
ITGB1BP1
PCBP1
TANK
PNPLA6
GLUD1
SNX10
VAMP3
SAT1
PYM1
RELL1
TSPAN2
HSBP1
TRGV5
TNFRSF4
MCL1
ADCY7
CHMP3
STX10
TAZ
PRMT2
BAK1
SYK
WAS
UBE2A
SLC25A43
CLEC3B
TMEM71
PIK3R5
MTCH1
NABP1
TMEM80
SAMHD1
THEMIS2
MAP2K3
TNFSF12
CD2AP
CCDC12
TNFRSF18
IL4R
LPXN
SCN9A
SLC52A2
SLC25A24
SLC2A6
SDCBP
PTPN1
GCH1
ARPC5
DALRD3
PACSIN2
LRRC63
ODF3B
PBX3
NDUFV2
AHR
CD34
TNFRSF1B
SCAMP2
LMF2
CYTH1
PAFAH1B2
AKIRIN2
SNX14
CRYL1
CEBPB
PTPRC
VAT1
RNF34
RGS14
CAST
SDHC
CAPZA1
ARHGAP27
CAMK1D
AES
CASP8
C1orf216
MYRF
SPATA20
BLCAP
SNX2
HEATR5B
NECAP2
ATF7
ACOT7
CRIP2
MAMDC2

## Sheet: e. RNF10 DEGs
Gene	p_val	avg_logFC	pct.1	pct.2	p_val_adj
JCHAIN	9.44624e-149	-1.03455	0.042	0.206	1.85061e-144
KIAA0125	0	-0.824213	0.28	0.712	0
HLA-DQA1	1.17585e-110	-0.672111	0.622	0.825	2.30361e-106
CD69	0	-0.64042	0.597	0.927	0
CD34	0	-0.623104	0.29	0.68	0
S100B	6.80582e-54	-0.581822	0.211	0.338	1.33333e-49
CD52	0	-0.548675	0.484	0.841	0
HIST1H4C	9.88835e-92	-0.543361	0.447	0.651	1.93723e-87
CD74	0	-0.537111	0.997	0.998	0
MSI2	0	-0.512701	0.242	0.581	0
CD99	1.67966e-299	-0.508627	0.852	0.965	3.29062e-295
TUBB	6.19306e-152	-0.505619	0.671	0.873	1.21328e-147
EEF2	0	-0.503467	0.915	0.988	0
HLA-DPA1	1.57735e-146	-0.4964	0.9	0.976	3.09019e-142
HOPX	0	-0.494904	0.226	0.573	0
IGLL1	8.99698e-192	-0.494839	0.093	0.319	1.7626e-187
STMN1	3.02322e-72	-0.484144	0.419	0.578	5.92279e-68
ITM2C	0	-0.481131	0.294	0.662	0
MEF2C	1.27055e-248	-0.469155	0.596	0.867	2.48913e-244
TUBA1B	3.8392e-69	-0.46001	0.737	0.884	7.52138e-65
C1orf186	2.54011e-242	-0.447895	0.243	0.542	4.97633e-238
EGFL7	4.81089e-239	-0.446942	0.067	0.315	9.42501e-235
HLA-DPB1	4.00397e-137	-0.441197	0.899	0.977	7.84418e-133
CNST	7.58239e-218	-0.440431	0.531	0.8	1.48547e-213
TUBA1A	1.11095e-200	-0.432243	0.587	0.837	2.17647e-196
SEPT6	0	-0.427852	0.523	0.85	0
UMODL1	1.6696e-289	-0.424484	0.189	0.516	3.27091e-285
NEGR1	1.59611e-226	-0.422471	0.254	0.554	3.12694e-222
GUCY1A3	8.36982e-250	-0.416442	0.232	0.538	1.63973e-245
CD36	2.23369e-72	-0.415405	0.64	0.746	4.37602e-68
TCF4	4.9461e-203	-0.408464	0.209	0.479	9.68991e-199
HLA-DQB1	2.26374e-39	-0.407992	0.839	0.933	4.4349e-35
SMIM24	2.64101e-255	-0.404736	0.138	0.43	5.17401e-251
AL122127.25	5.04153e-271	-0.398218	0.162	0.467	9.87687e-267
CTSW	4.24007e-265	-0.391544	0.384	0.719	8.30673e-261
TYMS	5.53947e-41	-0.388781	0.204	0.297	1.08524e-36
SPINT2	7.50843e-277	-0.388667	0.232	0.568	1.47098e-272
HLA-DQB2	1.32586e-75	-0.382708	0.154	0.296	2.5975e-71
ADA	3.60975e-267	-0.379181	0.319	0.661	7.07185e-263
MAPRE2	7.23744e-232	-0.377368	0.281	0.594	1.41789e-227
SPNS3	2.4529e-244	-0.372117	0.483	0.808	4.80548e-240
SRSF10	4.05878e-254	-0.369838	0.652	0.91	7.95156e-250
MIR155HG	4.30339e-173	-0.362231	0.254	0.513	8.43078e-169
RPL5	0	-0.362223	0.969	0.999	0
FLT3	1.05389e-210	-0.361963	0.476	0.783	2.06468e-206
BGLAP	2.3442e-75	-0.358769	0.06	0.171	4.59253e-71
AC016735.1	5.96133e-243	-0.357859	0.067	0.319	1.16788e-238
C12orf75	9.35692e-237	-0.350039	0.109	0.375	1.83311e-232
MEST	4.1452e-183	-0.349363	0.076	0.29	8.12086e-179
ANGPT1	1.08982e-213	-0.341921	0.222	0.504	2.13507e-209
MT-ND6	8.1199e-153	-0.341354	0.513	0.77	1.59077e-148
IDH2	8.27019e-220	-0.339043	0.404	0.713	1.62021e-215
CDK6	6.97277e-189	-0.337916	0.529	0.797	1.36604e-184
EEF1G	1.62257e-302	-0.335258	0.901	0.989	3.17877e-298
SPINK2	9.24163e-170	-0.33263	0.703	0.958	1.81053e-165
ICAM3	1.03579e-201	-0.331486	0.489	0.783	2.02921e-197
MT-ND4L	1.73171e-282	-0.331343	0.988	0.999	3.39259e-278
MAP7	1.76536e-199	-0.330782	0.255	0.532	3.45852e-195
GNA15	8.92876e-188	-0.329574	0.41	0.692	1.74923e-183
TSC22D1	3.82872e-156	-0.328312	0.198	0.429	7.50084e-152
HNRNPA0	1.2051e-217	-0.324898	0.61	0.88	2.36091e-213
CPSF6	6.58134e-211	-0.324187	0.419	0.729	1.28935e-206
TFDP2	1.42325e-211	-0.323483	0.283	0.574	2.7883e-207
CD96	2.65768e-216	-0.317099	0.245	0.537	5.20665e-212
IL2RG	5.48537e-205	-0.314652	0.486	0.792	1.07464e-200
KIAA0101	2.9797e-45	-0.314255	0.196	0.297	5.83754e-41
SLC38A1	2.14313e-209	-0.313438	0.189	0.467	4.1986e-205
TFPI	4.5509e-187	-0.307998	0.143	0.387	8.91566e-183
PNISR	2.36767e-171	-0.306354	0.687	0.906	4.63851e-167
EIF3L	5.0399e-199	-0.304969	0.748	0.94	9.87367e-195
EEF1B2	2.08366e-241	-0.300752	0.934	0.997	4.08209e-237
ITGA4	1.83741e-142	-0.298103	0.551	0.805	3.59967e-138
CD47	1.76962e-172	-0.297376	0.457	0.743	3.46685e-168
JAML	9.62854e-102	-0.296437	0.252	0.444	1.88633e-97
CD82	3.99829e-141	-0.295691	0.443	0.692	7.83304e-137
EVL	3.59578e-189	-0.294895	0.164	0.418	7.04448e-185
PDLIM1	6.48416e-179	-0.294876	0.504	0.788	1.27031e-174
DUT	1.60233e-69	-0.294737	0.561	0.762	3.13912e-65
HMGA1	8.71294e-152	-0.290332	0.603	0.857	1.70695e-147
EEF1A1	0	-0.290196	1	1	0
CYFIP2	1.87835e-199	-0.289798	0.116	0.361	3.67989e-195
MT-CYB	1.25983e-242	-0.289018	0.992	1	2.46813e-238
SYTL1	5.9917e-172	-0.284748	0.421	0.701	1.17383e-167
PEBP1	7.41995e-182	-0.283105	0.642	0.895	1.45364e-177
CD9	2.0233e-137	-0.281666	0.257	0.489	3.96384e-133
LTB	1.56112e-108	-0.281252	0.116	0.286	3.05839e-104
RPLP0	2.46462e-223	-0.281176	0.988	1	4.82844e-219
PNN	2.98886e-161	-0.277077	0.51	0.783	5.85547e-157
DDAH2	1.11576e-157	-0.276697	0.414	0.691	2.18588e-153
CALCRL	1.30859e-130	-0.273762	0.172	0.379	2.56366e-126
IMPDH2	2.28428e-141	-0.273055	0.478	0.726	4.47514e-137
VCP	1.85088e-134	-0.271366	0.493	0.745	3.62606e-130
RPSA	1.59543e-197	-0.270852	0.948	0.998	3.12561e-193
CD200	2.41322e-153	-0.270292	0.158	0.379	4.72774e-149
SOX4	6.14028e-36	-0.270147	0.55	0.691	1.20294e-31
SEPP1	3.71007e-122	-0.268298	0.192	0.396	7.2684e-118
SSBP2	4.83093e-171	-0.266808	0.196	0.447	9.46427e-167
LSP1	3.29212e-78	-0.262749	0.869	0.952	6.4496e-74
RPL4	2.1307e-214	-0.262164	0.942	0.994	4.17426e-210
UBE2C	9.76503e-78	-0.261862	0.017	0.105	1.91307e-73
OCIAD2	5.33586e-186	-0.261584	0.206	0.471	1.04535e-181
IDS	5.42438e-117	-0.260682	0.39	0.629	1.06269e-112
RPS3	6.36718e-274	-0.258345	0.997	1	1.24739e-269
MACF1	1.31913e-134	-0.256653	0.451	0.715	2.5843e-130
FHL1	1.43667e-151	-0.255503	0.231	0.474	2.81458e-147
TSTD1	3.38762e-156	-0.254301	0.38	0.652	6.63669e-152
RHOH	1.09634e-171	-0.252888	0.057	0.252	2.14784e-167
LINC00152	2.27169e-138	-0.250525	0.383	0.637	4.45047e-134
MPG	1.45728e-132	-0.250037	0.435	0.695	2.85496e-128
NAIP	4.72899e-31	0.25056	0.34	0.285	9.26456e-27
GNAI2	2.79804e-48	0.250795	0.755	0.781	5.48164e-44
VNN2	8.31484e-30	0.253094	0.125	0.072	1.62896e-25
CYBA	1.46082e-188	0.253527	0.992	0.989	2.8619e-184
CLEC11A	6.85448e-19	0.253911	0.538	0.533	1.34286e-14
TPP1	8.37695e-61	0.255427	0.718	0.73	1.64113e-56
MXD1	4.44693e-12	0.2559	0.482	0.511	8.71198e-08
GMFG	6.52571e-106	0.256555	0.884	0.903	1.27845e-101
CAPNS1	5.70065e-48	0.256718	0.629	0.629	1.11681e-43
PROK2	1.83535e-22	0.256803	0.478	0.47	3.59563e-18
OAZ1	5.70491e-243	0.261659	0.998	0.995	1.11765e-238
MYO1G	7.51403e-35	0.262129	0.61	0.625	1.47207e-30
GNG5	8.11486e-94	0.262514	0.828	0.819	1.58978e-89
ST3GAL6	1.39605e-83	0.262647	0.196	0.089	2.735e-79
FAM101B	8.01807e-27	0.263022	0.431	0.406	1.57082e-22
GPR183	3.0041e-22	0.263274	0.362	0.315	5.88533e-18
TCEB2	5.40743e-112	0.263544	0.913	0.93	1.05937e-107
IL10RA	1.18209e-89	0.26363	0.136	0.044	2.31582e-85
NDUFB9	9.61635e-57	0.264412	0.713	0.731	1.88394e-52
GABBR1	1.04611e-86	0.264925	0.124	0.037	2.04942e-82
HSP90AA1	5.45067e-112	0.265393	0.991	0.996	1.06784e-107
PER1	3.63475e-10	0.267055	0.39	0.402	7.12083e-06
SCO2	7.83195e-48	0.267097	0.182	0.105	1.53436e-43
KCTD12	8.05427e-66	0.268255	0.131	0.052	1.57791e-61
UBXN11	1.38895e-27	0.268468	0.264	0.211	2.72109e-23
AOAH	3.68258e-65	0.268524	0.182	0.089	7.21454e-61
GAS7	2.96951e-27	0.268829	0.273	0.221	5.81756e-23
AGFG1	5.28546e-40	0.268901	0.213	0.141	1.03547e-35
CKS2	7.44719e-17	0.273923	0.382	0.36	1.45898e-12
HSPB1	1.33483e-10	0.274103	0.506	0.513	2.61506e-06
ATP6V0C	3.04684e-39	0.274961	0.836	0.885	5.96906e-35
RNASE6	2.66023e-60	0.275826	0.247	0.149	5.21165e-56
ITGAM	3.50464e-29	0.276815	0.311	0.253	6.86594e-25
TIMP1	2.57212e-72	0.277689	0.808	0.818	5.03904e-68
MYO1F	3.14942e-27	0.278107	0.495	0.49	6.17003e-23
CD63	2.29544e-88	0.278485	0.798	0.801	4.49701e-84
ARPC5	9.20331e-59	0.27908	0.722	0.72	1.80302e-54
TKT	2.93791e-122	0.279673	0.931	0.934	5.75565e-118
ARRB2	1.2082e-22	0.279989	0.515	0.521	2.36699e-18
F13A1	3.71094e-52	0.28	0.218	0.128	7.27011e-48
SPI1	1.75534e-64	0.281739	0.829	0.848	3.43889e-60
ARF6	6.11865e-31	0.282226	0.629	0.65	1.1987e-26
LENG8	2.79734e-54	0.282455	0.715	0.73	5.48027e-50
HSPA1A	1.56077e-51	0.28478	0.912	0.902	3.05771e-47
RAB32	1.51581e-62	0.28736	0.669	0.653	2.96962e-58
MCL1	3.78345e-65	0.287657	0.916	0.937	7.41216e-61
PTP4A2	2.26059e-57	0.287836	0.73	0.743	4.42872e-53
RP11-1055B8.9	2.59679e-53	0.289213	0.322	0.232	5.08737e-49
HMOX1	1.02534e-71	0.289304	0.122	0.043	2.00875e-67
GABARAP	1.33965e-133	0.289392	0.979	0.98	2.62451e-129
RASSF4	1.61562e-83	0.290744	0.216	0.104	3.16516e-79
CEBPA	3.75282e-35	0.291385	0.348	0.289	7.35215e-31
GNS	1.01483e-54	0.294485	0.312	0.222	1.98815e-50
MT2A	3.13698e-23	0.294861	0.34	0.295	6.14566e-19
IQGAP1	5.81989e-48	0.295218	0.674	0.665	1.14018e-43
SDCBP	3.90156e-22	0.295883	0.526	0.546	7.64354e-18
FOSB	2.23675e-32	0.296817	0.829	0.894	4.38201e-28
NFKBIA	4.75375e-32	0.297543	0.828	0.852	9.31307e-28
MFSD1	4.66726e-77	0.299265	0.695	0.682	9.14364e-73
BRI3	6.46583e-32	0.299793	0.324	0.272	1.26672e-27
CD302	3.63245e-59	0.301198	0.638	0.628	7.11634e-55
FLNA	1.08232e-81	0.301435	0.7	0.68	2.12037e-77
CLEC12A	7.20087e-59	0.302506	0.6	0.565	1.41072e-54
LCP1	2.23192e-126	0.303183	0.937	0.93	4.37256e-122
CSF3R	8.28576e-30	0.303855	0.431	0.392	1.62326e-25
FUT4	1.75626e-78	0.306914	0.309	0.194	3.44069e-74
SH3BP2	1.03122e-26	0.308	0.315	0.269	2.02026e-22
C14orf2	1.53591e-165	0.308644	0.907	0.914	3.00901e-161
TCIRG1	5.66305e-38	0.308924	0.52	0.503	1.10945e-33
FGL2	1.81577e-61	0.310416	0.202	0.108	3.55728e-57
TLR2	8.71293e-89	0.310997	0.235	0.119	1.70695e-84
SEC11A	1.34252e-114	0.31135	0.843	0.84	2.63013e-110
EAF1	6.45002e-45	0.311456	0.305	0.229	1.26362e-40
POU2F2	2.20844e-39	0.311745	0.29	0.215	4.32655e-35
STXBP2	9.34162e-21	0.313659	0.531	0.559	1.83012e-16
RP11-670E13.6	2.58618e-37	0.314397	0.264	0.196	5.06659e-33
RAB31	7.2058e-66	0.314634	0.207	0.11	1.41169e-61
TYROBP	2.39154e-171	0.316451	0.996	0.995	4.68527e-167
IL1B	7.63665e-18	0.316472	0.138	0.096	1.4961e-13
USP3	8.19142e-37	0.316766	0.339	0.28	1.60478e-32
EMP3	5.12692e-78	0.31804	0.878	0.89	1.00442e-73
CFP	6.83971e-70	0.318836	0.646	0.583	1.33997e-65
C1orf162	1.27298e-65	0.319963	0.439	0.334	2.4939e-61
FMNL1	8.97979e-43	0.32122	0.597	0.589	1.75923e-38
TNFAIP2	2.71286e-37	0.324237	0.363	0.299	5.31477e-33
RAB11FIP1	3.35221e-39	0.325057	0.654	0.657	6.56731e-35
CAST	2.65139e-48	0.325469	0.57	0.545	5.19435e-44
CRIP1	1.32977e-99	0.328442	0.951	0.911	2.60515e-95
S100A4	2.4173e-205	0.328478	0.997	0.986	4.73573e-201
EVI2B	9.79565e-57	0.329166	0.39	0.309	1.91906e-52
SLC7A7	6.46952e-201	0.330313	0.129	0.01	1.26744e-196
MIDN	1.62513e-22	0.330346	0.357	0.327	3.18379e-18
TNFAIP3	4.78721e-21	0.330848	0.346	0.306	9.37863e-17
PLEKHB2	6.86446e-51	0.332663	0.41	0.344	1.34482e-46
CDC42EP3	2.43523e-32	0.333957	0.309	0.251	4.77086e-28
SLC25A37	2.26404e-72	0.335876	0.379	0.276	4.43547e-68
TMEM167A	2.9271e-69	0.335937	0.525	0.455	5.73448e-65
PILRA	3.68029e-124	0.336513	0.195	0.067	7.21005e-120
NFIL3	9.6782e-74	0.337049	0.283	0.176	1.89606e-69
CLU	3.07196e-51	0.337142	0.429	0.344	6.01827e-47
METTL9	9.40787e-94	0.337158	0.754	0.754	1.8431e-89
CD300E	3.96485e-190	0.339441	0.123	0.009	7.76753e-186
SCPEP1	2.74959e-92	0.342178	0.303	0.173	5.38672e-88
TSPO	3.68142e-187	0.343594	0.932	0.928	7.21227e-183
PLAUR	9.72829e-43	0.344211	0.231	0.155	1.90587e-38
H2AFJ	5.84539e-67	0.345347	0.663	0.643	1.14517e-62
CDKN1A	6.11194e-17	0.345479	0.281	0.247	1.19739e-12
UPP1	2.71858e-70	0.353729	0.372	0.271	5.32597e-66
TRGC2	1.94941e-60	0.355488	0.598	0.578	3.81909e-56
CTSB	8.29866e-53	0.356193	0.551	0.519	1.62579e-48
ODF3B	1.00174e-71	0.360343	0.308	0.203	1.96251e-67
NRGN	1.68185e-124	0.361722	0.184	0.061	3.29492e-120
NCOA4	8.01999e-92	0.361765	0.724	0.707	1.5712e-87
ANXA2	2.36391e-104	0.361866	0.721	0.659	4.63113e-100
OTUD1	4.14271e-66	0.365831	0.18	0.088	8.11599e-62
PGAM1	2.49719e-147	0.366493	0.879	0.86	4.89224e-143
ASAH1	4.7438e-65	0.368712	0.649	0.65	9.29359e-61
TMSB4X	3.16504e-223	0.369351	1	0.999	6.20063e-219
HERPUD1	2.0641e-49	0.372251	0.382	0.309	4.04377e-45
TNFRSF1B	1.61595e-42	0.374461	0.274	0.202	3.1658e-38
CST3	0	0.377805	0.992	0.944	0
TRIB1	9.07863e-55	0.379238	0.536	0.486	1.77859e-50
SOD2	7.0733e-20	0.386591	0.369	0.354	1.38573e-15
LGALS1	0	0.386968	0.998	0.986	0
ARL4A	1.22573e-69	0.388587	0.63	0.599	2.40132e-65
IER5	1.13395e-54	0.390251	0.437	0.358	2.22153e-50
CITED2	3.55634e-27	0.390713	0.597	0.606	6.96723e-23
KLF2	2.92057e-61	0.391748	0.765	0.776	5.72169e-57
IFNGR2	6.11937e-29	0.395785	0.365	0.329	1.19884e-24
NCF2	2.20569e-81	0.397399	0.346	0.226	4.32116e-77
C10orf54	1.05256e-82	0.39827	0.762	0.749	2.06207e-78
SLC2A3	6.0605e-19	0.403054	0.452	0.44	1.18731e-14
SGK1	6.46398e-51	0.40344	0.149	0.075	1.26636e-46
IL17RA	2.109e-126	0.404023	0.272	0.127	4.13174e-122
CDA	4.56753e-263	0.405398	0.156	0.009	8.94825e-259
SLC44A1	1.50135e-93	0.40811	0.618	0.569	2.9413e-89
LINC00936	5.99651e-43	0.409818	0.692	0.716	1.17478e-38
TNFSF13B	4.466e-158	0.411596	0.722	0.65	8.74935e-154
LILRA5	6.93898e-205	0.412366	0.153	0.018	1.35942e-200
CXCL8	2.6722e-31	0.412735	0.577	0.535	5.23512e-27
ALOX5AP	1.94349e-54	0.417044	0.293	0.202	3.80749e-50
ADRBK1	6.05461e-113	0.423265	0.575	0.481	1.18616e-108
FAM45A	6.72549e-143	0.423409	0.554	0.411	1.31759e-138
SLC11A1	4.20705e-199	0.423775	0.173	0.029	8.24203e-195
TREM1	3.0117e-79	0.428769	0.245	0.137	5.90022e-75
MPEG1	4.94225e-151	0.430017	0.192	0.055	9.68236e-147
HOMER3	6.8231e-143	0.431153	0.395	0.23	1.33671e-138
MS4A7	8.0223e-91	0.441355	0.252	0.133	1.57165e-86
RGS2	8.64768e-29	0.441753	0.242	0.183	1.69417e-24
FGR	1.92172e-104	0.442877	0.436	0.299	3.76484e-100
PLIN2	1.42829e-58	0.443541	0.421	0.349	2.79815e-54
BLVRB	1.42777e-120	0.444139	0.548	0.437	2.79715e-116
CYBB	1.22449e-114	0.451531	0.446	0.307	2.3989e-110
LST1	5.15999e-111	0.451605	0.89	0.881	1.01089e-106
PLEK	1.26903e-176	0.462082	0.799	0.742	2.48616e-172
ZEB2	3.02849e-177	0.465048	0.823	0.784	5.93311e-173
AAK1	4.17351e-150	0.471424	0.595	0.473	8.17631e-146
LMNA	3.01194e-15	0.475526	0.494	0.505	5.90069e-11
GRN	8.84046e-185	0.477768	0.807	0.732	1.73193e-180
RHOB	1.39068e-93	0.480381	0.809	0.788	2.72448e-89
IRF2BP2	1.18125e-230	0.481753	0.867	0.819	2.31419e-226
MPO	2.25036e-36	0.481956	0.332	0.251	4.40868e-32
C4orf48	2.90436e-218	0.482539	0.747	0.632	5.68993e-214
MARCKS	1.89312e-139	0.485404	0.183	0.054	3.70881e-135
NINJ1	1.05429e-76	0.486286	0.332	0.228	2.06545e-72
AGTRAP	1.36697e-196	0.501159	0.401	0.205	2.67804e-192
MRPL33	1.65299e-262	0.505194	0.871	0.856	3.23838e-258
CLEC7A	1.80749e-146	0.505367	0.205	0.065	3.54105e-142
CTSD	1.55311e-242	0.505499	0.929	0.882	3.04269e-238
FCGRT	1.93902e-200	0.511161	0.243	0.068	3.79873e-196
EREG	9.39523e-97	0.512386	0.179	0.068	1.84062e-92
COTL1	1.61323e-242	0.513061	0.908	0.824	3.16049e-238
NPC2	5.70416e-195	0.521523	0.838	0.803	1.1175e-190
VMP1	4.29915e-142	0.526749	0.737	0.689	8.42246e-138
FOSL2	6.50227e-173	0.530601	0.532	0.372	1.27386e-168
STAB1	1.32106e-189	0.544585	0.683	0.535	2.58809e-185
ANXA5	2.27486e-181	0.546456	0.313	0.13	4.45667e-177
GPCPD1	4.29982e-117	0.555268	0.529	0.418	8.42377e-113
ZFAND5	9.28051e-173	0.56364	0.685	0.607	1.81814e-168
MAFB	1.38115e-221	0.567229	0.139	0.009	2.7058e-217
CTSG	9.73934e-108	0.567822	0.608	0.52	1.90803e-103
TXNIP	2.42508e-103	0.580129	0.905	0.909	4.75098e-99
DMXL2	1.8824e-243	0.585033	0.401	0.178	3.68781e-239
BTG1	1.33343e-146	0.585585	0.764	0.732	2.61233e-142
ID2	5.1923e-71	0.586129	0.334	0.232	1.01722e-66
NAMPT	1.20152e-55	0.596818	0.449	0.393	2.35389e-51
KLF4	2.26675e-98	0.597206	0.414	0.283	4.44079e-94
PLAC8	3.86296e-197	0.605836	0.745	0.666	7.56792e-193
CEBPB	1.61736e-147	0.606728	0.347	0.187	3.16857e-143
CD68	6.03483e-160	0.610998	0.642	0.519	1.18228e-155
CXCR4	7.16979e-212	0.617822	0.494	0.287	1.40463e-207
IFI30	2.59108e-120	0.621919	0.456	0.319	5.07619e-116
CECR1	7.92235e-244	0.627602	0.364	0.143	1.55207e-239
FTH1	6.54955e-16	0.630031	0.992	0.997	1.28312e-11
LINC01272	3.41866e-270	0.6381	0.203	0.027	6.69749e-266
CEBPD	0	0.647499	0.33	0.079	0
NFKBIZ	2.27359e-184	0.656038	0.753	0.673	4.4542e-180
JUND	1.78658e-263	0.658834	0.942	0.936	3.50009e-259
SAT1	4.0715e-226	0.666113	0.976	0.974	7.97648e-222
CCL3	1.20842e-83	0.669454	0.497	0.385	2.36741e-79
DUSP6	3.57935e-182	0.672081	0.693	0.568	7.01231e-178
MNDA	0	0.672693	0.445	0.162	0
BCL2A1	7.2821e-98	0.694743	0.451	0.343	1.42664e-93
MS4A6A	0	0.708126	0.51	0.202	0
APLP2	0	0.708149	0.786	0.592	0
BCL6	2.52127e-299	0.753518	0.269	0.055	4.93941e-295
LYST	0	0.758851	0.724	0.477	0
S100A11	2.29787e-187	0.780715	0.592	0.429	4.50175e-183
CSTA	0	0.782507	0.671	0.376	0
TYMP	0	0.824486	0.714	0.532	0
S100A10	0	0.83251	0.958	0.791	0
NCF1	1.20908e-167	0.83752	0.393	0.21	2.36871e-163
LGALS3	2.29025e-297	0.841287	0.32	0.089	4.48682e-293
FCER1G	5.46154e-242	0.886704	0.663	0.49	1.06997e-237
RNASE2	0	0.906373	0.748	0.412	0
NEAT1	1.11872e-213	0.916733	0.985	0.981	2.19169e-209
S100A6	0	0.919698	0.981	0.917	0
S100A12	0	0.948348	0.239	0.018	0
CTSS	9.05352e-174	0.970088	0.752	0.714	1.77368e-169
ZFP36L1	7.30254e-237	1.04903	0.231	0.05	1.43064e-232
SERPINA1	0	1.05341	0.485	0.21	0
PSAP	2.65799e-275	1.09458	0.767	0.658	5.20726e-271
AZU1	0	1.09609	0.698	0.332	0
FTL	0	1.1152	1	1	0
FCN1	0	1.21718	0.314	0.034	0
SRGN	0	1.26871	0.992	0.969	0
RP11-1143G9.4	0	1.45733	0.558	0.111	0
CFD	0	1.49245	0.92	0.686	0
VCAN	0	1.67411	0.421	0.05	0
LYZ	0	2.66994	0.896	0.526	0
S100A8	0	2.9438	0.432	0.081	0
S100A9	0	3.04581	0.466	0.142	0

## Sheet: f. CEBPA DEGs
Gene	p_val	avg_logFC	pct.1	pct.2	p_val_adj
SPINK2	0	-1.9992	0.078	0.79	0
KIAA0125	0	-1.74853	0.145	0.816	0
CD34	0	-1.60821	0.055	0.807	0
PRSS57	0	-1.57261	0.149	0.859	0
MPO	1.01286e-34	-1.51195	0.156	0.295	2.17936e-30
HOPX	0	-1.48126	0.075	0.717	0
ITM2C	0	-1.42595	0.146	0.89	0
SEPT6	0	-1.40613	0.306	0.916	0
CYTL1	0	-1.26609	0.061	0.707	0
SMIM24	0	-1.16551	0.046	0.719	0
C1QTNF4	0	-1.11102	0.033	0.638	0
CD164	6.10257e-296	-1.09887	0.661	0.924	1.31309e-291
IGHM	0	-1.09773	0.037	0.607	0
PRSS2	1.4765e-172	-1.07839	0.028	0.391	3.17699e-168
PRDX1	3.52387e-197	-1.03393	0.869	0.96	7.58231e-193
SOX4	0	-1.00716	0.148	0.744	0
CALCRL	5.46378e-290	-1.00572	0.198	0.732	1.17564e-285
STMN1	0	-0.998216	0.447	0.952	0
C1orf228	0	-0.964264	0.493	0.924	0
ANGPT1	0	-0.963543	0.045	0.667	0
EGFL7	0	-0.939179	0.166	0.741	0
FCER1A	4.06165e-50	-0.937907	0.028	0.168	8.73945e-46
NGFRAP1	0	-0.927915	0.141	0.75	0
NPDC1	0	-0.882381	0.11	0.726	0
PTPRCAP	0	-0.881717	0.179	0.791	0
SPNS3	0	-0.872159	0.106	0.74	0
CDK6	0	-0.871921	0.234	0.779	0
HLA-DQB1	1.38614e-176	-0.866211	0.128	0.548	2.98257e-172
LDHB	0	-0.86556	0.491	0.932	0
ATP8B4	0	-0.86522	0.131	0.739	0
SSBP2	0	-0.861022	0.186	0.72	0
RBPMS	0	-0.8572	0.032	0.604	0
HSPB1	0	-0.81655	0.378	0.857	0
ZFP36L2	4.91422e-278	-0.801619	0.876	0.984	1.05739e-273
MIF	0	-0.79565	0.771	0.969	0
LRBA	0	-0.7855	0.16	0.701	0
HSH2D	8.22085e-293	-0.782241	0.257	0.795	1.76888e-288
CDCA7	8.68805e-304	-0.777467	0.051	0.597	1.86941e-299
KRT8	0	-0.771934	0.099	0.696	0
NUCB2	2.37193e-273	-0.765657	0.407	0.848	5.10369e-269
PDLIM1	8.37472e-301	-0.76443	0.203	0.737	1.80199e-296
HLA-DPA1	2.07289e-194	-0.753771	0.564	0.932	4.46023e-190
PRKACB	1.04385e-272	-0.729654	0.296	0.795	2.24606e-268
RPS4X	0	-0.72906	0.98	0.998	0
HIST1H2AC	6.95154e-162	-0.718675	0.321	0.691	1.49576e-157
TFPI	4.73208e-239	-0.715958	0.152	0.62	1.0182e-234
CD74	2.20798e-203	-0.713376	0.756	0.988	4.75092e-199
MACF1	1.49786e-251	-0.712191	0.387	0.831	3.22295e-247
MSI2	7.87242e-249	-0.709025	0.154	0.634	1.69391e-244
AJ006998.2	4.89865e-217	-0.707831	0.026	0.458	1.05404e-212
EEF1B2	0	-0.69913	0.893	0.984	0
EBPL	3.97631e-278	-0.668371	0.254	0.759	8.55583e-274
C1orf186	4.20834e-241	-0.664738	0.032	0.498	9.05508e-237
IGFBP7	2.46515e-272	-0.663651	0.166	0.699	5.30426e-268
H2AFY	2.90445e-265	-0.65905	0.648	0.932	6.2495e-261
KRT18	7.16908e-272	-0.657458	0.064	0.574	1.54257e-267
FLT3	1.56513e-259	-0.645887	0.134	0.657	3.36769e-255
PNISR	8.67106e-241	-0.645316	0.575	0.918	1.86575e-236
SNHG8	2.62444e-252	-0.644419	0.593	0.927	5.64701e-248
RP11-620J15.3	7.76597e-209	-0.640547	0.24	0.712	1.671e-204
ANKRD28	9.60239e-192	-0.633598	0.319	0.766	2.06615e-187
AKR1A1	6.89828e-229	-0.629375	0.517	0.877	1.4843e-224
CD82	1.11694e-180	-0.629141	0.323	0.744	2.40331e-176
HLA-DPB1	5.70323e-158	-0.628245	0.51	0.908	1.22716e-153
AP001171.1	1.05844e-246	-0.62574	0.048	0.518	2.27745e-242
RNF220	9.36724e-260	-0.622618	0.225	0.727	2.01555e-255
TRBC2	2.98059e-227	-0.620495	0.129	0.621	6.41334e-223
RPL10A	0	-0.620069	0.962	0.992	0
TSC22D1	1.05232e-198	-0.618411	0.174	0.617	2.26429e-194
KIT	1.51617e-250	-0.617496	0.065	0.544	3.26234e-246
RPS23	0	-0.616863	0.982	0.999	0
MMRN1	3.75765e-269	-0.614467	0.021	0.521	8.08534e-265
MPG	7.37303e-236	-0.60927	0.322	0.78	1.58645e-231
ZRANB2	1.56972e-237	-0.6064	0.44	0.873	3.37757e-233
RUNX1	2.33121e-226	-0.605736	0.378	0.821	5.01606e-222
C6orf25	4.8887e-226	-0.605099	0.116	0.566	1.0519e-221
RPL5	0	-0.604149	0.974	0.995	0
RPL3	0	-0.601402	0.959	0.995	0
RPS3A	0	-0.598665	0.993	0.999	0
ICAM3	1.41513e-216	-0.597182	0.406	0.846	3.04494e-212
ENO1	1.16031e-244	-0.594034	0.853	0.991	2.49663e-240
SERPINB1	8.35803e-177	-0.593321	0.653	0.926	1.7984e-172
KDM5B	1.86427e-208	-0.588932	0.183	0.626	4.01135e-204
SLC38A1	9.01012e-240	-0.587843	0.203	0.692	1.93871e-235
NRIP1	6.80761e-194	-0.584943	0.148	0.587	1.46479e-189
ERG	3.57892e-257	-0.574293	0.034	0.524	7.70077e-253
PHGDH	2.08956e-245	-0.574219	0.056	0.535	4.4961e-241
RPS18	0	-0.570386	0.983	0.998	0
HNRNPA1	5.32049e-275	-0.568416	0.928	0.989	1.14481e-270
RPLP0	5.44371e-301	-0.566602	0.979	0.997	1.17132e-296
CTSW	4.1274e-244	-0.563652	0.116	0.615	8.88093e-240
RNF168	3.93217e-198	-0.563069	0.174	0.618	8.46085e-194
EEF1A1	0	-0.562235	0.99	1	0
GATA2	9.79277e-147	-0.562083	0.117	0.461	2.10711e-142
HOXA9	3.07102e-181	-0.558235	0.155	0.558	6.60791e-177
SPINT2	1.77456e-221	-0.556921	0.373	0.842	3.81833e-217
MYC	1.94989e-93	-0.554761	0.302	0.596	4.19558e-89
ITM2A	1.01398e-189	-0.553354	0.155	0.579	2.18178e-185
RPS6	0	-0.54983	0.986	0.997	0
SLC18A2	5.57982e-253	-0.5488	0.026	0.507	1.20061e-248
HMGN1	3.28331e-218	-0.544784	0.643	0.953	7.06469e-214
PSIP1	5.13586e-198	-0.541268	0.323	0.756	1.10508e-193
LSM7	1.58485e-230	-0.540481	0.701	0.952	3.41013e-226
PARP1	4.549e-219	-0.538307	0.331	0.781	9.78809e-215
SYPL1	7.21041e-205	-0.537164	0.206	0.643	1.55146e-200
CALR	7.30868e-128	-0.531998	0.681	0.913	1.57261e-123
LUC7L3	1.92609e-191	-0.531643	0.492	0.876	4.14437e-187
SPN	1.53538e-180	-0.526128	0.436	0.834	3.30368e-176
NAP1L1	6.21621e-203	-0.525393	0.607	0.911	1.33754e-198
MZB1	1.33975e-192	-0.525149	0.029	0.426	2.88275e-188
AREG	8.51642e-76	-0.522823	0.083	0.314	1.83248e-71
TCF4	7.9743e-167	-0.52281	0.171	0.565	1.71583e-162
GSN	2.06277e-176	-0.52096	0.27	0.718	4.43845e-172
RPS5	4.20143e-275	-0.516791	0.961	0.993	9.04021e-271
FOXP1	7.0873e-192	-0.516445	0.375	0.795	1.52497e-187
SLC2A5	6.49041e-206	-0.511785	0.048	0.481	1.39654e-201
BEX4	7.0896e-203	-0.50947	0.241	0.691	1.52547e-198
RCC1	7.86971e-152	-0.509219	0.46	0.829	1.69333e-147
CCNB1IP1	2.95354e-219	-0.508374	0.184	0.641	6.35513e-215
TCTEX1D1	2.57133e-209	-0.5074	0.029	0.453	5.53273e-205
ADAM28	1.30773e-199	-0.50717	0.113	0.564	2.81385e-195
HMGN3	2.35146e-138	-0.506363	0.56	0.875	5.05964e-134
GNB2L1	0	-0.505436	0.963	0.995	0
RPS19	0	-0.505412	0.988	0.999	0
TPM4	1.97039e-158	-0.504223	0.576	0.903	4.23968e-154
SERPING1	3.08168e-222	-0.504039	0.057	0.51	6.63086e-218
EEF1G	4.85964e-205	-0.502775	0.842	0.96	1.04565e-200
PBXIP1	2.23856e-156	-0.492752	0.151	0.544	4.81671e-152
CELF2	1.58696e-167	-0.492701	0.466	0.879	3.41466e-163
RPSA	6.38863e-230	-0.49238	0.946	0.993	1.37464e-225
PEBP1	1.06918e-191	-0.49111	0.441	0.865	2.30055e-187
APP	3.56471e-195	-0.489753	0.235	0.711	7.67019e-191
PROM1	1.24817e-207	-0.488823	0.021	0.435	2.68568e-203
SPTBN1	4.59607e-183	-0.487845	0.113	0.539	9.88937e-179
GAPT	1.35365e-198	-0.487339	0.125	0.582	2.91265e-194
RPS3	0	-0.486508	0.991	0.998	0
ARGLU1	7.96713e-167	-0.485442	0.584	0.904	1.71429e-162
EVL	1.10823e-185	-0.485026	0.265	0.73	2.38458e-181
TM7SF3	5.02373e-181	-0.485004	0.226	0.648	1.08096e-176
ADGRG1	2.40693e-163	-0.48397	0.131	0.5	5.179e-159
EEF2	3.08351e-199	-0.482969	0.896	0.981	6.63478e-195
TPT1	5.83109e-238	-0.481951	0.987	0.998	1.25468e-233
EIF3E	9.65538e-175	-0.478564	0.737	0.94	2.07755e-170
IGLL1	4.73097e-90	-0.475593	0.034	0.257	1.01796e-85
TTC3	1.89832e-177	-0.475016	0.303	0.717	4.08462e-173
FABP5	7.57144e-135	-0.469318	0.494	0.827	1.62915e-130
RAB37	1.95042e-180	-0.46544	0.078	0.476	4.19671e-176
RPS24	0	-0.465176	0.99	0.998	0
GBP4	1.84306e-169	-0.465053	0.074	0.457	3.96571e-165
CNN2	1.85787e-148	-0.46483	0.621	0.891	3.99758e-144
TSPAN3	7.46238e-186	-0.46475	0.161	0.575	1.60568e-181
MBOAT7	2.27525e-154	-0.46196	0.276	0.673	4.89566e-150
RPL11	0	-0.461538	0.993	0.999	0
OCIAD2	1.23522e-198	-0.461503	0.167	0.602	2.65783e-194
RPS8	0	-0.45964	0.997	0.999	0
SATB1	1.01485e-167	-0.459101	0.194	0.61	2.18366e-163
HSP90AB1	2.8559e-200	-0.456629	0.794	0.98	6.14504e-196
CNST	4.68785e-172	-0.455995	0.198	0.604	1.00868e-167
RPL26	0	-0.455967	0.985	0.997	0
SYTL1	8.77612e-153	-0.451652	0.325	0.745	1.88836e-148
HHEX	1.31897e-153	-0.451301	0.261	0.665	2.83802e-149
FXYD6	3.5809e-180	-0.451116	0.074	0.479	7.70502e-176
CD37	3.77641e-139	-0.44889	0.707	0.949	8.1257e-135
RPL23A	1.40724e-270	-0.448274	0.96	0.993	3.02797e-266
BIN1	1.40739e-172	-0.446986	0.206	0.646	3.02828e-168
RPL9	1.0847e-301	-0.446583	0.97	0.995	2.33395e-297
HLA-DRA	3.5501e-100	-0.446348	0.703	0.97	7.63875e-96
SCMH1	6.31676e-202	-0.445501	0.045	0.465	1.35918e-197
RPL29	0	-0.443181	0.991	0.997	0
RPL34	1.36909e-289	-0.439446	0.982	0.998	2.94586e-285
COMMD7	3.38273e-157	-0.439356	0.405	0.78	7.27862e-153
RPS21	9.33315e-278	-0.439273	0.973	0.995	2.00821e-273
BCAT1	1.68763e-173	-0.439036	0.117	0.512	3.63128e-169
ACAP1	8.76802e-156	-0.437516	0.352	0.772	1.88662e-151
SPON1	5.95513e-144	-0.437311	0.016	0.327	1.28137e-139
RCSD1	3.47538e-122	-0.433396	0.483	0.845	7.47798e-118
HIST1H2BF	4.49544e-109	-0.432566	0.086	0.363	9.67285e-105
TAF1D	2.18929e-155	-0.432438	0.459	0.842	4.7107e-151
TCEAL4	2.32686e-171	-0.432073	0.247	0.67	5.00671e-167
RPL37	0	-0.431923	0.987	0.999	0
ZFAS1	1.25709e-137	-0.429898	0.68	0.929	2.70487e-133
SEPP1	4.74843e-153	-0.429337	0.063	0.411	1.02172e-148
CPXM1	1.74999e-194	-0.427686	0.039	0.438	3.76546e-190
ELMO1	1.28738e-164	-0.426956	0.126	0.527	2.77005e-160
LAPTM4B	2.11183e-180	-0.426693	0.059	0.441	4.54403e-176
LMO4	8.08214e-80	-0.425666	0.372	0.669	1.73903e-75
NRXN2	5.55782e-189	-0.425663	0.026	0.416	1.19588e-184
ZNF292	3.62897e-140	-0.422221	0.317	0.693	7.80845e-136
FHL1	4.0158e-174	-0.421477	0.025	0.393	8.6408e-170
ZCCHC11	4.39021e-160	-0.421475	0.22	0.627	9.44642e-156
TMEM123	2.282e-136	-0.421211	0.487	0.829	4.91018e-132
HMGA1	3.82179e-165	-0.420845	0.484	0.887	8.22334e-161
RPL13	0	-0.418127	0.993	0.999	0
RPL7A	1.38157e-261	-0.417059	0.987	0.997	2.97273e-257
HINT1	1.44071e-166	-0.415714	0.711	0.948	3.09998e-162
PNN	2.16513e-137	-0.415578	0.451	0.832	4.65871e-133
EIF3L	6.93063e-144	-0.41542	0.614	0.889	1.49126e-139
RCN1	2.08395e-167	-0.415288	0.146	0.53	4.48403e-163
FAM212A	6.15815e-180	-0.414249	0.079	0.465	1.32505e-175
NREP	1.33613e-175	-0.412795	0.066	0.453	2.87494e-171
RERE	2.23631e-132	-0.412584	0.306	0.674	4.81187e-128
RPL12	6.75813e-250	-0.412529	0.986	0.997	1.45415e-245
RUFY1	1.50897e-136	-0.412492	0.224	0.581	3.24685e-132
TSTD1	1.4954e-158	-0.412294	0.204	0.591	3.21765e-154
HNRNPDL	1.81982e-141	-0.412026	0.691	0.936	3.9157e-137
PTPN7	1.65643e-156	-0.411352	0.251	0.648	3.56413e-152
ODF2L	1.06076e-153	-0.411269	0.194	0.572	2.28243e-149
GAMT	3.19096e-186	-0.410271	0.049	0.444	6.86598e-182
FLI1	6.06058e-147	-0.409874	0.298	0.72	1.30405e-142
APEX1	8.41589e-138	-0.409593	0.598	0.9	1.81085e-133
FRMD4B	5.65458e-151	-0.409008	0.153	0.556	1.2167e-146
RPL32	0	-0.408706	0.994	0.998	0
NME2	3.4435e-149	-0.40806	0.789	0.952	7.40937e-145
RPL18A	0	-0.407475	0.993	0.999	0
IGF2BP2	5.81547e-137	-0.407378	0.249	0.617	1.25131e-132
BCL11A	8.15534e-135	-0.406386	0.221	0.581	1.75478e-130
MATK	1.52976e-184	-0.405759	0.067	0.48	3.29159e-180
CD200	8.6202e-171	-0.405384	0.024	0.386	1.85481e-166
AP000769.1	2.50135e-86	-0.402306	0.248	0.532	5.38215e-82
RPL22	9.01861e-284	-0.401928	0.983	0.998	1.94053e-279
CHD9	9.51671e-144	-0.401531	0.329	0.715	2.04771e-139
MEF2C	1.14662e-101	-0.399838	0.498	0.807	2.46718e-97
AFF3	7.89135e-163	-0.398985	0.056	0.428	1.69798e-158
SRSF10	1.97007e-141	-0.398437	0.622	0.928	4.239e-137
C12orf75	2.53413e-162	-0.398417	0.072	0.453	5.45268e-158
SNRPN	1.87315e-144	-0.398287	0.222	0.606	4.03046e-140
IDS	2.61302e-102	-0.397702	0.349	0.686	5.62244e-98
NPM1	1.01823e-194	-0.397547	0.764	0.977	2.19092e-190
MYB	4.12758e-147	-0.397	0.128	0.481	8.88132e-143
ATP2A3	4.02165e-174	-0.396318	0.073	0.474	8.65338e-170
OGT	1.91934e-117	-0.396223	0.37	0.725	4.12984e-113
GNAI1	1.26427e-155	-0.395709	0.021	0.357	2.72034e-151
EAF2	4.57329e-152	-0.395359	0.242	0.647	9.84035e-148
CSF3R	1.13085e-81	-0.394985	0.477	0.774	2.43326e-77
FAM216A	1.16191e-163	-0.394673	0.094	0.464	2.50008e-159
TFDP2	9.52765e-163	-0.393963	0.266	0.71	2.05006e-158
MTF2	9.65783e-139	-0.39357	0.354	0.733	2.07808e-134
GUCY1A3	3.5973e-176	-0.39355	0.018	0.385	7.7403e-172
BTF3	2.85738e-191	-0.393035	0.926	0.988	6.14823e-187
GABPB1-AS1	1.47799e-129	-0.392443	0.225	0.581	3.18018e-125
GPAT3	1.9329e-128	-0.391222	0.218	0.605	4.15903e-124
CCNI	1.1557e-133	-0.391197	0.826	0.96	2.48672e-129
RPS2	1.78766e-247	-0.3895	0.983	0.997	3.8465e-243
GNA15	2.99755e-117	-0.388066	0.311	0.648	6.44984e-113
RPS27A	1.11553e-254	-0.386173	0.993	0.999	2.40028e-250
CCND2	9.24716e-139	-0.385809	0.2	0.563	1.98971e-134
JUP	1.40037e-129	-0.385766	0.203	0.583	3.01318e-125
LTC4S	1.14044e-142	-0.38542	0.068	0.408	2.45388e-138
RBBP4	4.18976e-127	-0.385416	0.594	0.899	9.0151e-123
RPS25	1.08821e-237	-0.384665	0.97	0.996	2.34151e-233
CIRBP	3.78188e-117	-0.384451	0.71	0.939	8.13747e-113
ISYNA1	2.67776e-157	-0.384421	0.057	0.407	5.76173e-153
P2RY8	3.3472e-150	-0.383711	0.116	0.499	7.20217e-146
RPL15	3.28125e-253	-0.383294	0.979	0.997	7.06028e-249
RHOH	2.80014e-134	-0.383124	0.137	0.489	6.02507e-130
GLTSCR2	4.53914e-127	-0.382969	0.58	0.883	9.76686e-123
RAMP1	3.22571e-177	-0.382961	0.023	0.394	6.94076e-173
N4BP2L2	1.32051e-113	-0.382039	0.537	0.855	2.84133e-109
PTRF	2.91262e-117	-0.381297	0.088	0.378	6.26708e-113
TESPA1	2.48997e-149	-0.380057	0.097	0.457	5.35766e-145
MSRB3	1.43462e-147	-0.379417	0.074	0.411	3.08687e-143
LINC01268	4.52159e-160	-0.378662	0.017	0.355	9.72911e-156
LPCAT2	2.92111e-135	-0.378528	0.184	0.578	6.28535e-131
ARHGDIB	1.8315e-130	-0.3785	0.791	0.973	3.94085e-126
SDPR	1.62797e-99	-0.376036	0.115	0.388	3.50291e-95
GSTP1	3.31259e-139	-0.374776	0.883	0.982	7.12771e-135
TEC	2.21211e-134	-0.37427	0.122	0.467	4.75979e-130
RPL35A	2.11025e-254	-0.374168	0.982	0.996	4.54062e-250
ERGIC1	2.3363e-127	-0.371986	0.206	0.555	5.02703e-123
NASP	1.94827e-106	-0.371447	0.447	0.798	4.1921e-102
RPS10	2.02992e-234	-0.370663	0.984	0.995	4.36779e-230
PRSS21	3.67646e-143	-0.370578	0.129	0.473	7.91065e-139
NPM2	7.20227e-169	-0.370314	0.017	0.37	1.54971e-164
INPP4B	2.7143e-143	-0.369458	0.074	0.425	5.84036e-139
PLAGL1	1.97499e-157	-0.369269	0.12	0.503	4.24958e-153
ZNF22	2.28066e-145	-0.366881	0.283	0.677	4.9073e-141
SCCPDH	1.56319e-131	-0.365901	0.245	0.606	3.36352e-127
NUCKS1	1.22588e-103	-0.364581	0.559	0.868	2.63773e-99
RPL13A	3.51966e-225	-0.364114	0.975	0.996	7.57326e-221
NPR3	1.83281e-140	-0.363951	0.047	0.363	3.94365e-136
MAGED2	2.18073e-133	-0.363119	0.109	0.434	4.69227e-129
RPL4	7.40233e-160	-0.362917	0.937	0.99	1.59276e-155
DDAH2	3.28765e-115	-0.362673	0.234	0.594	7.07405e-111
KCNAB2	7.48294e-119	-0.362066	0.441	0.823	1.6101e-114
MEIS1	1.22913e-140	-0.361982	0.032	0.345	2.64472e-136
IL18	3.7793e-148	-0.361719	0.139	0.529	8.13192e-144
KCNK17	1.38108e-148	-0.361293	0.016	0.334	2.97166e-144
MAX	1.33326e-107	-0.36106	0.379	0.717	2.86878e-103
RAC2	1.9888e-115	-0.360136	0.736	0.935	4.2793e-111
RPS15A	1.38697e-248	-0.359503	0.993	0.998	2.98433e-244
AL122127.25	4.61411e-144	-0.358716	0.04	0.358	9.92817e-140
MS4A3	3.11738e-32	-0.358519	0.015	0.105	6.70766e-28
DNMT3B	7.33486e-149	-0.35672	0.043	0.371	1.57824e-144
CNTRL	1.42979e-123	-0.355822	0.247	0.607	3.07648e-119
RPL36	2.30531e-202	-0.355724	0.98	0.996	4.96034e-198
USP11	6.17757e-135	-0.355371	0.15	0.492	1.32923e-130
TNFRSF10C	2.67625e-118	-0.353844	0.038	0.323	5.75849e-114
APPL1	2.32374e-133	-0.352833	0.263	0.669	4.99999e-129
FHL3	4.02183e-107	-0.35253	0.339	0.686	8.65378e-103
SEPT11	6.58694e-113	-0.351095	0.228	0.553	1.41731e-108
CITED2	4.3224e-57	-0.350518	0.475	0.731	9.3005e-53
XBP1	3.15835e-90	-0.350507	0.546	0.82	6.79581e-86
CHRFAM7A	9.47977e-159	-0.350473	0.039	0.392	2.03976e-154
KPNB1	1.06402e-105	-0.350182	0.489	0.811	2.28945e-101
ARHGAP25	6.88349e-130	-0.350105	0.16	0.529	1.48112e-125
ZAP70	2.01753e-135	-0.350075	0.105	0.459	4.34112e-131
PCMTD1	1.61781e-101	-0.349972	0.271	0.586	3.48104e-97
MCM3	2.68058e-94	-0.348413	0.228	0.549	5.7678e-90
BZW2	1.52722e-140	-0.347667	0.177	0.534	3.28612e-136
TSPAN2	8.97735e-110	-0.347578	0.034	0.303	1.93166e-105
CHD1L	2.85774e-131	-0.347284	0.215	0.571	6.149e-127
BST2	1.0271e-100	-0.347053	0.6	0.9	2.21001e-96
RPS12	3.00584e-209	-0.346168	0.996	0.999	6.46766e-205
AKR7A2	4.72858e-108	-0.345784	0.328	0.662	1.01745e-103
TPSB2	3.40376e-55	-0.344927	0.008	0.144	7.32388e-51
ITGA6	9.89098e-140	-0.344658	0.058	0.394	2.12824e-135
ETS2	3.43624e-105	-0.342647	0.303	0.656	7.39375e-101
XIST	2.16091e-88	-0.34242	0.487	0.798	4.64963e-84
NONO	1.53935e-107	-0.342214	0.551	0.842	3.31223e-103
MZT2A	1.06626e-120	-0.341058	0.382	0.732	2.29426e-116
KHDRBS1	3.78163e-104	-0.340882	0.561	0.867	8.13693e-100
DNAJC1	4.21534e-115	-0.34054	0.278	0.624	9.07016e-111
RPS7	9.1629e-249	-0.340463	0.986	0.997	1.97158e-244
RPL35	3.76773e-171	-0.340387	0.983	0.996	8.10703e-167
DDX17	3.83315e-93	-0.340346	0.584	0.872	8.2478e-89
HSPB11	5.20232e-113	-0.339825	0.372	0.736	1.11938e-108
MLC1	2.84156e-140	-0.339609	0.086	0.418	6.11418e-136
EFNA1	6.8719e-123	-0.338692	0.043	0.33	1.47863e-118
RPLP1	1.08932e-220	-0.338647	0.995	1	2.34388e-216
SCHIP1	1.1573e-145	-0.338562	0.028	0.354	2.49017e-141
SCARF1	7.98165e-136	-0.338146	0.065	0.401	1.71741e-131
HACD1	7.56586e-132	-0.337604	0.1	0.421	1.62795e-127
RPL14	1.92802e-167	-0.337596	0.978	0.995	4.14852e-163
ZNF428	7.98025e-122	-0.33719	0.271	0.622	1.71711e-117
GPX7	5.31282e-154	-0.336746	0.059	0.407	1.14316e-149
THEM4	2.75525e-133	-0.336338	0.122	0.46	5.92846e-129
RPL36A	1.39105e-139	-0.336159	0.935	0.993	2.99312e-135
UPF2	2.891e-120	-0.336135	0.343	0.709	6.22057e-116
SET	1.90993e-104	-0.335714	0.626	0.904	4.10959e-100
FANCL	9.26577e-122	-0.334809	0.117	0.422	1.99372e-117
PLD4	1.65694e-76	-0.334733	0.099	0.345	3.56523e-72
SLC17A9	1.70216e-128	-0.333323	0.066	0.387	3.66253e-124
FGFR1OP2	5.01674e-98	-0.332785	0.44	0.768	1.07945e-93
ANKRD10	3.69085e-109	-0.331875	0.294	0.637	7.9416e-105
LGALS3BP	3.87462e-110	-0.331658	0.371	0.721	8.33702e-106
HELLS	1.08936e-84	-0.331376	0.108	0.345	2.34397e-80
ARHGAP15	6.11748e-122	-0.331344	0.278	0.65	1.3163e-117
TCEAL3	8.7583e-132	-0.33072	0.101	0.442	1.88452e-127
RPL17	8.06445e-166	-0.330335	0.975	0.993	1.73523e-161
ITGA4	4.4589e-88	-0.330079	0.418	0.753	9.59422e-84
RPS27	7.94087e-225	-0.329446	0.989	0.999	1.70864e-220
MARCKSL1	2.92987e-77	-0.329256	0.252	0.515	6.30421e-73
RPS28	7.75907e-219	-0.328927	0.989	0.999	1.66952e-214
ACADM	2.56687e-114	-0.328245	0.299	0.654	5.52314e-110
ACTG1	1.9673e-94	-0.326924	0.944	0.997	4.23305e-90
SLC25A36	8.07801e-113	-0.326023	0.25	0.591	1.73814e-108
MAGED1	4.17974e-143	-0.325749	0.07	0.401	8.99355e-139
RPL30	3.58997e-200	-0.325525	0.993	0.999	7.72455e-196
DCTPP1	3.34636e-116	-0.32444	0.229	0.568	7.20036e-112
MEGF6	6.4535e-141	-0.324252	0.033	0.356	1.3886e-136
GCSAML	8.93414e-129	-0.323562	0.017	0.305	1.92236e-124
EID1	1.29781e-103	-0.323482	0.568	0.864	2.79249e-99
RPL31	2.37388e-144	-0.322921	0.947	0.99	5.10788e-140
MAPRE2	2.38183e-109	-0.322364	0.273	0.611	5.12498e-105
RBMX	4.26744e-101	-0.321522	0.507	0.829	9.18224e-97
LRRC70	2.74018e-120	-0.321306	0.018	0.291	5.89605e-116
ADPRM	8.72914e-113	-0.319429	0.084	0.373	1.87825e-108
TAOK3	7.57651e-91	-0.318492	0.486	0.791	1.63024e-86
RPL39	7.2344e-171	-0.318361	0.986	0.998	1.55663e-166
ZNRF1	1.14058e-106	-0.318134	0.106	0.382	2.45418e-102
CD69	3.0097e-70	-0.317764	0.257	0.544	6.47597e-66
TUBB	3.00558e-135	-0.317486	0.634	0.938	6.46711e-131
OFD1	6.54313e-113	-0.317174	0.184	0.5	1.40788e-108
RPL10	1.33501e-188	-0.317025	0.983	0.999	2.87253e-184
ADA	5.09709e-135	-0.316658	0.084	0.431	1.09674e-130
TNFRSF4	1.18083e-90	-0.316551	0.032	0.261	2.54079e-86
RPS29	2.51005e-116	-0.316333	0.956	0.994	5.40087e-112
HSD17B11	3.545e-90	-0.316148	0.563	0.831	7.62777e-86
C11orf31	7.30104e-101	-0.315583	0.737	0.937	1.57096e-96
RRP1B	7.29536e-115	-0.315563	0.211	0.535	1.56974e-110
EIF4B	1.10255e-95	-0.315466	0.532	0.846	2.37236e-91
TSPAN32	3.72187e-100	-0.314086	0.23	0.555	8.00836e-96
TUBA1B	6.83056e-50	-0.312545	0.855	0.954	1.46973e-45
NFATC2	4.09065e-109	-0.312494	0.128	0.421	8.80184e-105
NBEAL1	3.23616e-98	-0.312368	0.77	0.953	6.96325e-94
VNN1	1.97723e-108	-0.312192	0.07	0.361	4.25441e-104
UBE2E1	3.99518e-104	-0.311848	0.366	0.71	8.59643e-100
ROBO3	3.52907e-136	-0.311397	0.028	0.338	7.59351e-132
MAST4	1.71907e-114	-0.311219	0.07	0.352	3.69892e-110
BMI1	2.23542e-108	-0.310274	0.128	0.425	4.80995e-104
CKB	9.80963e-85	-0.30904	0.16	0.429	2.11074e-80
SDCCAG8	6.89833e-92	-0.308952	0.306	0.624	1.48431e-87
CLNS1A	9.30828e-102	-0.308561	0.448	0.78	2.00286e-97
SNHG7	4.81722e-104	-0.308307	0.283	0.632	1.03652e-99
TPSAB1	3.88183e-57	-0.307867	0.005	0.142	8.35253e-53
MAP7	3.68788e-123	-0.307458	0.116	0.43	7.93521e-119
TIA1	3.74897e-91	-0.307356	0.309	0.61	8.06665e-87
SMARCC1	9.87961e-97	-0.307131	0.302	0.622	2.1258e-92
NPW	2.97483e-58	-0.307009	0.056	0.229	6.40095e-54
PHACTR1	1.40233e-112	-0.306284	0.181	0.545	3.01738e-108
EHD2	4.57788e-123	-0.306277	0.04	0.335	9.85022e-119
DENR	8.59009e-94	-0.305528	0.403	0.731	1.84833e-89
MALAT1	4.20732e-72	-0.305289	0.99	1	9.0529e-68
C16orf13	1.70584e-92	-0.304468	0.479	0.782	3.67046e-88
RP4-728D4.2	8.00852e-116	-0.304055	0.151	0.501	1.72319e-111
NHLRC3	9.40881e-117	-0.303944	0.155	0.487	2.02449e-112
FBL	9.45797e-98	-0.303206	0.448	0.794	2.03507e-93
DCAF7	6.63595e-97	-0.302705	0.391	0.715	1.42786e-92
CEP68	7.74938e-104	-0.301741	0.098	0.374	1.66743e-99
DARS	2.52103e-96	-0.301384	0.386	0.729	5.42449e-92
CPA3	2.44555e-77	-0.301221	0.006	0.188	5.2621e-73
ST13	3.03396e-97	-0.300831	0.509	0.848	6.52817e-93
CBFA2T3	1.08613e-104	-0.300207	0.175	0.483	2.33703e-100
FAM129A	3.12606e-86	-0.300097	0.272	0.578	6.72635e-82
IMPDH2	6.14619e-123	-0.299073	0.301	0.715	1.32248e-118
GNG11	2.59131e-121	-0.298703	0.014	0.287	5.57573e-117
TTC14	1.40153e-92	-0.298596	0.224	0.525	3.01567e-88
RPAP2	8.19968e-113	-0.298378	0.161	0.478	1.76432e-108
TOX	1.47703e-125	-0.298172	0.026	0.314	3.17812e-121
SETBP1	2.37594e-96	-0.29741	0.017	0.246	5.11231e-92
ZEB1	6.22343e-120	-0.297273	0.078	0.374	1.3391e-115
OSBPL9	3.75656e-112	-0.296908	0.288	0.636	8.083e-108
HPGD	1.13673e-85	-0.296491	0.018	0.226	2.44591e-81
CTSG	6.56882e-60	-0.296302	0.019	0.176	1.41341e-55
RP11-1000B6.3	1.35007e-88	-0.295925	0.264	0.586	2.90494e-84
MRPL57	2.54327e-80	-0.295814	0.565	0.853	5.47236e-76
NUDT5	2.30821e-93	-0.295648	0.387	0.699	4.96658e-89
AMD1	2.39889e-85	-0.295017	0.445	0.768	5.1617e-81
TEX30	4.55585e-106	-0.294829	0.203	0.523	9.80283e-102
DUT	7.59015e-66	-0.294687	0.503	0.817	1.63317e-61
ADH5	3.29893e-108	-0.294472	0.294	0.655	7.09831e-104
ARHGAP22	2.0581e-109	-0.294163	0.034	0.295	4.42842e-105
MYL6B	1.01357e-112	-0.293417	0.164	0.473	2.1809e-108
RPL6	9.80541e-154	-0.293349	0.972	0.995	2.10983e-149
RPL19	2.49897e-201	-0.292282	0.986	0.998	5.37704e-197
FAM219B	1.18266e-95	-0.291592	0.168	0.467	2.54473e-91
INPP5D	1.85666e-87	-0.291545	0.326	0.642	3.99498e-83
SMARCA2	2.15873e-95	-0.290753	0.267	0.582	4.64495e-91
PGM1	1.01658e-130	-0.289422	0.074	0.402	2.18737e-126
CHCHD3	3.0056e-86	-0.288217	0.437	0.76	6.46714e-82
ELF1	3.52929e-77	-0.288203	0.514	0.804	7.59397e-73
MLEC	5.3033e-81	-0.288163	0.38	0.679	1.14111e-76
LINC01420	2.49682e-94	-0.288007	0.401	0.729	5.37241e-90
NHP2	3.14876e-93	-0.287651	0.495	0.82	6.77519e-89
LPIN1	5.96116e-102	-0.287454	0.097	0.378	1.28266e-97
TMIGD2	4.62056e-128	-0.287089	0.041	0.348	9.94206e-124
SNHG12	2.53635e-98	-0.287016	0.276	0.607	5.45747e-94
MFAP2	6.33504e-119	-0.286956	0.013	0.279	1.36311e-114
LIMS1	1.24265e-56	-0.286629	0.422	0.675	2.67382e-52
S100Z	1.84256e-83	-0.285638	0.18	0.481	3.96464e-79
HOXA7	3.41128e-113	-0.285459	0.028	0.294	7.34005e-109
HSD17B12	1.50037e-97	-0.285437	0.326	0.664	3.22835e-93
GNB5	4.83441e-128	-0.285047	0.04	0.344	1.04022e-123
RASSF1	2.71381e-92	-0.284923	0.318	0.648	5.83929e-88
FKBP4	1.93202e-103	-0.284737	0.293	0.656	4.15713e-99
CPNE1	2.369e-92	-0.283652	0.37	0.689	5.09738e-88
GNPTAB	4.58734e-98	-0.283346	0.207	0.521	9.87057e-94
LITAF	1.85184e-94	-0.282746	0.31	0.674	3.98461e-90
RPS14	1.9918e-186	-0.282482	0.97	0.994	4.28576e-182
AC006129.2	3.15885e-109	-0.282098	0.081	0.38	6.7969e-105
MTG1	1.93048e-102	-0.281951	0.186	0.489	4.15381e-98
PDE7A	3.35155e-93	-0.281726	0.178	0.481	7.21152e-89
FNBP1	7.86953e-87	-0.281526	0.318	0.673	1.69329e-82
HEXA	6.32131e-95	-0.281495	0.277	0.598	1.36016e-90
MIR181A1HG	4.45379e-76	-0.280453	0.066	0.29	9.58322e-72
OSGEP	5.98132e-91	-0.280411	0.349	0.67	1.287e-86
PAWR	1.71439e-128	-0.28032	0.018	0.305	3.68886e-124
RGP1	7.30399e-98	-0.279969	0.107	0.382	1.5716e-93
AC090498.1	9.3512e-191	-0.279625	0.991	0.999	2.0121e-186
HERC2	2.65819e-87	-0.27941	0.282	0.587	5.71963e-83
ANAPC5	1.34083e-84	-0.279344	0.409	0.738	2.88507e-80
WBP5	1.33062e-113	-0.279202	0.095	0.391	2.8631e-109
RAB27B	1.99478e-94	-0.279073	0.018	0.243	4.29217e-90
CMTM3	1.95511e-103	-0.278976	0.222	0.578	4.20681e-99
PLEKHA5	5.29565e-109	-0.278013	0.029	0.286	1.13947e-104
SORBS3	1.08938e-102	-0.277681	0.161	0.492	2.34402e-98
TM4SF1	1.08768e-97	-0.277531	0.013	0.239	2.34037e-93
MRPL16	5.44708e-71	-0.277435	0.374	0.687	1.17205e-66
TRAF5	9.57632e-112	-0.277013	0.052	0.333	2.06054e-107
CHST11	1.90504e-80	-0.276754	0.212	0.477	4.09908e-76
P2RX1	1.44756e-94	-0.276672	0.083	0.352	3.11472e-90
NET1	1.42901e-93	-0.276617	0.176	0.471	3.07481e-89
NCOA7	5.11506e-80	-0.276429	0.264	0.558	1.10061e-75
BBX	5.14949e-92	-0.276042	0.296	0.609	1.10801e-87
MDK	4.12039e-85	-0.275887	0.014	0.219	8.86585e-81
MAMDC2	6.12962e-88	-0.27568	0.016	0.227	1.31891e-83
SORL1	2.77704e-87	-0.275501	0.167	0.471	5.97536e-83
ARHGEF6	2.13918e-102	-0.27543	0.16	0.493	4.60287e-98
TRAPPC6A	5.25642e-99	-0.275327	0.183	0.502	1.13102e-94
NIT2	3.97594e-106	-0.274955	0.117	0.405	8.55502e-102
HDAC1	1.55364e-81	-0.274942	0.48	0.772	3.34297e-77
ZNF302	5.68091e-93	-0.274672	0.2	0.495	1.22236e-88
ATXN10	8.69634e-91	-0.273873	0.366	0.69	1.87119e-86
ZNF521	2.11472e-111	-0.273388	0.017	0.272	4.55025e-107
ATRX	8.74569e-82	-0.272946	0.414	0.717	1.88181e-77
HADH	2.32303e-100	-0.272802	0.202	0.521	4.99847e-96
SLC39A10	7.14488e-102	-0.272414	0.113	0.406	1.53736e-97
RPL28	2.60374e-205	-0.272372	0.998	0.999	5.60247e-201
ERMP1	4.33016e-100	-0.272048	0.04	0.287	9.3172e-96
RP11-25K19.1	5.35974e-127	-0.271672	0.022	0.312	1.15326e-122
SH3BP5	6.91843e-83	-0.271581	0.139	0.416	1.48864e-78
PHB	3.22379e-91	-0.271314	0.399	0.718	6.93663e-87
PXDN	2.05589e-121	-0.270936	0.014	0.289	4.42367e-117
STK26	2.28255e-97	-0.270803	0.179	0.471	4.91137e-93
SRSF11	2.03047e-76	-0.270575	0.767	0.952	4.36897e-72
PIGM	6.51925e-79	-0.270083	0.155	0.398	1.40275e-74
TMEM156	1.1141e-121	-0.270037	0.043	0.337	2.39721e-117
NYNRIN	6.39415e-114	-0.269936	0.03	0.306	1.37583e-109
LMAN1	9.52817e-94	-0.269541	0.287	0.614	2.05018e-89
RCN2	9.65748e-89	-0.269395	0.286	0.6	2.078e-84
CPSF6	6.17854e-89	-0.269359	0.318	0.64	1.32944e-84
ESYT1	2.8642e-86	-0.26899	0.229	0.525	6.1629e-82
AK2	1.05271e-79	-0.268724	0.487	0.788	2.26512e-75
ATXN7L3B	6.63289e-87	-0.268286	0.218	0.504	1.4272e-82
CDCA7L	2.95064e-109	-0.26809	0.073	0.349	6.34888e-105
HSPG2	1.49761e-99	-0.26806	0.021	0.258	3.22241e-95
ZZZ3	1.7312e-90	-0.267433	0.201	0.496	3.72502e-86
KAT6B	5.44848e-86	-0.267107	0.149	0.413	1.17235e-81
HMGN2	8.95647e-24	-0.266995	0.963	0.989	1.92716e-19
SMYD3	8.76036e-105	-0.266949	0.072	0.342	1.88497e-100
MEAF6	1.09393e-80	-0.266683	0.514	0.798	2.35381e-76
COMMD3	6.73139e-83	-0.266155	0.208	0.481	1.44839e-78
RSRP1	6.98198e-53	-0.26537	0.713	0.912	1.50231e-48
FSCN1	2.48465e-93	-0.264788	0.222	0.528	5.34622e-89
PFKP	5.38295e-102	-0.264495	0.126	0.431	1.15825e-97
GTF3A	3.29836e-72	-0.262162	0.557	0.841	7.09708e-68
IL3RA	4.47754e-89	-0.261888	0.045	0.282	9.63432e-85
SCAF11	6.60828e-62	-0.261496	0.533	0.801	1.4219e-57
RPL18	1.01729e-172	-0.261394	0.99	0.998	2.1889e-168
THUMPD3-AS1	1.93296e-81	-0.261285	0.236	0.521	4.15915e-77
MME	4.15634e-80	-0.260314	0.007	0.195	8.9432e-76
ZMYM6NB	7.0162e-94	-0.26013	0.217	0.528	1.50968e-89
RBBP7	1.60794e-86	-0.259917	0.295	0.628	3.4598e-82
NCL	2.90167e-100	-0.259312	0.755	0.951	6.24353e-96
LSM2	6.08139e-82	-0.259199	0.46	0.784	1.30853e-77
ABLIM1	4.73346e-93	-0.259086	0.072	0.333	1.0185e-88
MSH6	1.73484e-83	-0.258889	0.172	0.44	3.73286e-79
RPL27A	1.0412e-87	-0.257859	0.925	0.984	2.24034e-83
TNFRSF18	1.72191e-94	-0.257349	0.021	0.25	3.70504e-90
ABI2	3.43175e-89	-0.257151	0.11	0.364	7.38409e-85
EXOSC5	1.10397e-83	-0.257032	0.234	0.522	2.3754e-79
PPM1F	5.33959e-73	-0.256769	0.218	0.501	1.14892e-68
PHF3	1.82311e-71	-0.255732	0.35	0.639	3.92279e-67
FCHSD2	6.52516e-89	-0.255274	0.12	0.396	1.40402e-84
DNMT3A	6.28758e-109	-0.254428	0.06	0.341	1.3529e-104
MEST	7.94061e-102	-0.254273	0.037	0.284	1.70858e-97
B3GNTL1	2.13683e-92	-0.254245	0.166	0.462	4.59781e-88
SMC4	2.3215e-82	-0.254094	0.299	0.622	4.99518e-78
COMMD6	1.93115e-66	-0.254044	0.818	0.973	4.15527e-62
NR6A1	5.92794e-94	-0.253892	0.061	0.313	1.27551e-89
STX17	1.85752e-83	-0.252964	0.149	0.408	3.99684e-79
KDSR	3.61197e-92	-0.252758	0.161	0.444	7.77187e-88
ATP2C1	9.43551e-85	-0.251591	0.2	0.483	2.03024e-80
POLE	2.08958e-92	-0.251378	0.094	0.351	4.49614e-88
TAF15	1.79185e-60	-0.251268	0.482	0.763	3.85553e-56
SPARC	9.3941e-105	-0.250762	0.086	0.389	2.02133e-100
LDHA	1.51408e-58	-0.250472	0.706	0.9	3.25785e-54
TMEM220	7.33327e-103	-0.250433	0.042	0.291	1.5779e-98
ARL6IP4	2.51685e-69	-0.250196	0.722	0.923	5.41551e-65
CKS2	1.86831e-25	0.251176	0.302	0.539	4.02004e-21
ALDOA	3.20302e-35	0.251366	0.926	0.97	6.89194e-31
CTSL	8.67674e-124	0.251717	0.175	0.014	1.86697e-119
MTSS1	8.74652e-50	0.251823	0.219	0.085	1.88199e-45
NAGK	9.13089e-10	0.253418	0.42	0.41	1.96469e-05
CX3CR1	2.3823e-53	0.253552	0.187	0.063	5.12599e-49
ASAP1	4.80029e-51	0.254164	0.278	0.126	1.03288e-46
POLE4	3.37731e-21	0.25453	0.507	0.462	7.26695e-17
NDUFS6	2.89436e-21	0.255156	0.637	0.66	6.2278e-17
UBC	1.93672e-32	0.255304	0.917	0.962	4.16724e-28
SLC31A1	1.93344e-58	0.255521	0.252	0.102	4.16019e-54
PLP2	2.50399e-09	0.256259	0.609	0.664	5.38784e-05
SIRPB1	8.52673e-78	0.256326	0.171	0.035	1.8347e-73
TMEM14C	9.89894e-23	0.256616	0.39	0.682	2.12996e-18
MYEOV2	3.22116e-25	0.256642	0.66	0.68	6.93097e-21
POLD4	2.2621e-12	0.256955	0.621	0.652	4.86736e-08
ACSBG1	9.48133e-86	0.257035	0.135	0.015	2.0401e-81
CORO1A	2.75714e-26	0.25747	0.784	0.965	5.93253e-22
PRC1	4.11519e-11	0.258009	0.184	0.129	8.85465e-07
A4GALT	2.56645e-130	0.258477	0.142	0.002	5.52224e-126
FAM200B	4.18207e-12	0.25865	0.444	0.415	8.99855e-08
SPTB	4.02551e-99	0.259773	0.149	0.014	8.6617e-95
ANAPC11	4.7931e-29	0.260441	0.702	0.716	1.03133e-24
TMED10	1.11904e-20	0.26048	0.697	0.748	2.40785e-16
IFIT1	6.36584e-09	0.260674	0.164	0.118	0.000136974
SLC43A2	2.32718e-22	0.261017	0.239	0.156	5.00739e-18
PET100	3.11645e-26	0.261829	0.728	0.754	6.70567e-22
ST6GALNAC4	9.63321e-17	0.262023	0.266	0.193	2.07278e-12
RFESD	5.41683e-66	0.262861	0.161	0.037	1.16554e-61
COPE	6.46797e-26	0.263184	0.746	0.81	1.39171e-21
NFAM1	9.44691e-49	0.26327	0.192	0.072	2.03269e-44
COX7B	1.38291e-29	0.263689	0.756	0.813	2.9756e-25
UQCR11	4.28341e-38	0.263928	0.845	0.913	9.21661e-34
POMP	2.40893e-30	0.264121	0.764	0.834	5.1833e-26
AOAH	1.05024e-58	0.264484	0.237	0.091	2.25979e-54
FOSL2	2.17543e-07	0.265132	0.325	0.31	0.00468087
CNIH4	1.08324e-22	0.266085	0.438	0.361	2.33081e-18
TIMP2	3.53457e-13	0.266685	0.34	0.307	7.60533e-09
TRIB1	4.00237e-25	0.26726	0.237	0.143	8.61189e-21
RARA	8.37782e-22	0.26759	0.384	0.311	1.80265e-17
TRAPPC5	6.05488e-19	0.267833	0.711	0.76	1.30283e-14
SARS	4.36971e-18	0.2682	0.392	0.352	9.40231e-14
RBMS1	5.997e-24	0.268303	0.422	0.335	1.29037e-19
PXN	3.11273e-11	0.268554	0.343	0.32	6.69765e-07
SEC61G	2.30373e-26	0.268658	0.684	0.715	4.95693e-22
ADRM1	1.05423e-18	0.268697	0.514	0.517	2.26839e-14
PSMA7	2.74247e-43	0.269115	0.87	0.9	5.90097e-39
PTPN6	6.1101e-09	0.269897	0.642	0.786	0.000131471
ARHGEF10L	1.07394e-106	0.270142	0.174	0.021	2.31079e-102
TOLLIP	1.37765e-27	0.270549	0.429	0.328	2.96429e-23
BCL6	4.02425e-35	0.270887	0.217	0.109	8.65897e-31
ARF4	4.91917e-15	0.271339	0.575	0.633	1.05846e-10
FAM105A	2.30587e-23	0.271476	0.309	0.223	4.96153e-19
CPEB4	8.26676e-42	0.271708	0.243	0.113	1.77876e-37
VASP	1.35026e-09	0.271888	0.632	0.713	2.90536e-05
TSPAN14	1.7449e-40	0.27313	0.341	0.204	3.7545e-36
TSPAN17	3.48052e-21	0.273731	0.221	0.141	7.48904e-17
FMNL1	4.3424e-10	0.273846	0.462	0.475	9.34355e-06
MT1E	7.66172e-70	0.274164	0.178	0.042	1.64857e-65
RBPJ	6.043e-13	0.274519	0.59	0.6	1.30027e-08
GUK1	1.1493e-28	0.274572	0.764	0.807	2.47294e-24
PYCARD	7.7672e-07	0.274908	0.614	0.767	0.0167127
SECTM1	7.11605e-67	0.27597	0.172	0.044	1.53116e-62
EGR2	4.22247e-58	0.276052	0.127	0.025	9.08548e-54
MTX1	1.8453e-21	0.276996	0.448	0.39	3.97054e-17
MGST3	1.72747e-14	0.277593	0.673	0.737	3.717e-10
FCGR1A	5.03789e-55	0.278551	0.203	0.072	1.084e-50
AURKAIP1	1.0154e-32	0.278714	0.759	0.791	2.18485e-28
RAB31	1.4996e-09	0.278922	0.541	0.609	3.22668e-05
GRB2	2.99143e-25	0.279516	0.72	0.749	6.43666e-21
CDKN2D	2.34896e-33	0.279715	0.272	0.157	5.05425e-29
ACSL1	2.85947e-42	0.280255	0.253	0.125	6.15272e-38
OSBP2	9.2e-105	0.28162	0.145	0.011	1.97956e-100
LIPA	8.86074e-10	0.28385	0.415	0.421	1.90657e-05
SIGLEC9	2.29522e-110	0.284219	0.187	0.025	4.93863e-106
SLIRP	8.1004e-27	0.284243	0.701	0.744	1.74296e-22
PPP1R15A	3.36201e-28	0.284271	0.663	0.613	7.23403e-24
GRINA	1.24805e-11	0.284871	0.605	0.649	2.68543e-07
ERMAP	1.47202e-31	0.285406	0.214	0.11	3.16736e-27
NAAA	5.03371e-13	0.286003	0.339	0.297	1.0831e-08
SEC61B	1.53602e-50	0.28712	0.858	0.908	3.30506e-46
TOM1	7.06548e-34	0.288107	0.355	0.236	1.52028e-29
SH3BP2	7.76116e-13	0.288336	0.395	0.379	1.66997e-08
LINC01133	6.19258e-119	0.28859	0.143	0.006	1.33246e-114
RCBTB2	3.05578e-55	0.288871	0.212	0.08	6.57512e-51
OASL	2.10601e-75	0.289533	0.182	0.043	4.5315e-71
SELPLG	2.5348e-19	0.293418	0.482	0.452	5.45413e-15
LY96	6.81394e-65	0.293611	0.218	0.073	1.46616e-60
GCH1	1.37405e-55	0.293714	0.248	0.104	2.95655e-51
CCR2	1.72348e-66	0.294234	0.221	0.072	3.70841e-62
C3AR1	9.15186e-57	0.294367	0.197	0.067	1.9692e-52
TCEB1	9.86899e-35	0.295592	0.654	0.668	2.12351e-30
RAC1	1.11566e-28	0.295715	0.613	0.575	2.40058e-24
CALHM2	1.14368e-18	0.295889	0.316	0.255	2.46085e-14
PSMB6	7.28041e-35	0.296169	0.689	0.734	1.56653e-30
PELI1	1.05377e-19	0.29638	0.305	0.23	2.2674e-15
SLC2A3	1.26356e-06	0.296791	0.538	0.588	0.027188
HIGD1A	6.29792e-26	0.297176	0.294	0.205	1.35512e-21
TNFSF10	3.006e-14	0.298728	0.333	0.287	6.46801e-10
CCND3	8.32992e-25	0.299102	0.697	0.725	1.79235e-20
MIIP	1.69286e-27	0.2995	0.495	0.421	3.64253e-23
OSM	1.5186e-41	0.299543	0.182	0.069	3.26756e-37
RPL36AL	1.89804e-70	0.299809	0.921	0.956	4.08402e-66
ATF5	1.59638e-33	0.301004	0.271	0.155	3.43493e-29
CD4	3.34783e-42	0.30126	0.244	0.121	7.20352e-38
LYAR	8.86329e-15	0.30139	0.391	0.359	1.90711e-10
HBEGF	1.42974e-54	0.303233	0.181	0.058	3.07637e-50
ARPC5	1.69555e-21	0.3035	0.748	0.816	3.64831e-17
P2RY13	6.61252e-94	0.303643	0.205	0.042	1.42282e-89
OAS1	1.7734e-22	0.304013	0.357	0.28	3.81583e-18
LAMTOR4	6.26136e-27	0.305528	0.679	0.684	1.34726e-22
TUBA1A	1.70737e-06	0.305707	0.772	0.867	0.0367375
SLC24A4	5.77698e-85	0.306098	0.195	0.044	1.24303e-80
MAP3K1	1.17012e-33	0.307391	0.322	0.209	2.51774e-29
CDC42	5.69152e-65	0.307449	0.901	0.935	1.22464e-60
IFITM2	3.28361e-09	0.307452	0.783	0.984	7.06535e-05
TUBB2A	2.18413e-126	0.308135	0.16	0.009	4.6996e-122
REEP5	4.43891e-52	0.308907	0.378	0.218	9.5512e-48
C20orf27	1.36998e-41	0.310697	0.664	0.615	2.9478e-37
STX11	4.39884e-58	0.310764	0.24	0.096	9.46499e-54
C19orf38	2.887e-25	0.310908	0.318	0.235	6.21195e-21
MRPL20	2.08078e-40	0.311859	0.759	0.794	4.47721e-36
GNG5	7.01879e-78	0.312507	0.921	0.95	1.51023e-73
MSRB1	1.04676e-09	0.313115	0.363	0.349	2.25231e-05
PRG2	3.43365e-59	0.313227	0.141	0.029	7.38819e-55
PICALM	9.58416e-42	0.314028	0.452	0.329	2.06222e-37
OGFRL1	8.01372e-44	0.314142	0.275	0.145	1.72431e-39
TFDP1	1.26751e-08	0.314188	0.278	0.244	0.000272729
SLC31A2	1.73024e-39	0.314642	0.249	0.133	3.72296e-35
MKNK2	6.91883e-42	0.315181	0.368	0.226	1.48873e-37
IER3	4.24007e-85	0.315252	0.182	0.035	9.12336e-81
AQP3	4.12829e-54	0.315467	0.18	0.057	8.88284e-50
RNASEK	9.10733e-36	0.316343	0.83	0.865	1.95962e-31
DPYSL2	1.47002e-13	0.31763	0.414	0.399	3.16305e-09
ATP1B2	5.57031e-139	0.317649	0.16	0.005	1.19856e-134
SIRPA	2.92265e-22	0.318305	0.322	0.25	6.28867e-18
FAM129B	3.17223e-122	0.318721	0.255	0.05	6.82569e-118
ARAP1	3.64354e-28	0.318763	0.405	0.318	7.8398e-24
ADD2	4.06013e-148	0.319039	0.162	0.003	8.73618e-144
RXRA	1.1125e-49	0.319405	0.317	0.173	2.39377e-45
TUBA4A	7.28175e-45	0.319875	0.359	0.212	1.56681e-40
GADD45B	9.15445e-09	0.320807	0.376	0.362	0.000196976
POLR2L	2.53552e-59	0.321389	0.837	0.874	5.45567e-55
ATP5J2	1.44765e-43	0.322005	0.74	0.783	3.11491e-39
DMTN	3.45102e-67	0.322792	0.172	0.041	7.42556e-63
GYPE	4.4205e-82	0.323211	0.148	0.021	9.51159e-78
ARPC4	9.17623e-28	0.323638	0.594	0.554	1.97445e-23
GPCPD1	3.73928e-29	0.323661	0.378	0.274	8.04581e-25
ADGRE5	2.09538e-09	0.324353	0.497	0.529	4.50863e-05
SPTA1	1.61025e-89	0.324549	0.159	0.022	3.46478e-85
RP11-160E2.6	2.80035e-25	0.325583	0.395	0.3	6.02551e-21
ALOX5	7.45688e-57	0.325623	0.252	0.107	1.6045e-52
NADK	1.24232e-51	0.325627	0.374	0.217	2.6731e-47
DNAJA4	1.08185e-100	0.326064	0.17	0.022	2.32782e-96
GPR65	2.03954e-74	0.326704	0.251	0.085	4.38847e-70
HLA-C	4.92179e-47	0.326838	0.892	0.99	1.05902e-42
PSMD9	3.00976e-34	0.328011	0.521	0.476	6.4761e-30
AK1	1.71198e-67	0.329667	0.172	0.042	3.68367e-63
CLTC	2.12091e-35	0.332452	0.593	0.559	4.56357e-31
IL10	3.73173e-80	0.333382	0.119	0.011	8.02957e-76
TNFRSF14	2.46603e-62	0.333489	0.341	0.17	5.30617e-58
IRF7	7.56379e-23	0.333979	0.465	0.419	1.6275e-18
STX10	1.39231e-21	0.335106	0.533	0.528	2.99584e-17
DBI	2.60092e-14	0.335174	0.708	0.808	5.59641e-10
IFNGR1	1.21255e-16	0.335275	0.47	0.444	2.60905e-12
LILRA6	3.76623e-148	0.335901	0.205	0.017	8.10379e-144
HRH2	5.36303e-64	0.337224	0.283	0.123	1.15396e-59
FCGR2A	3.87916e-111	0.337864	0.238	0.049	8.34679e-107
SIGLEC1	1.38877e-112	0.338428	0.18	0.022	2.98823e-108
CPOX	2.20248e-34	0.339508	0.21	0.102	4.73908e-30
NUP214	2.3243e-27	0.340045	0.438	0.357	5.00119e-23
KCNH2	9.6342e-121	0.340428	0.149	0.007	2.07299e-116
ATP6V0E1	2.85138e-42	0.341449	0.796	0.84	6.13532e-38
UBXN11	1.29903e-22	0.341496	0.419	0.356	2.79512e-18
IL7R	1.61625e-07	0.34232	0.126	0.084	0.00347768
CCNB2	2.12996e-14	0.343309	0.19	0.125	4.58304e-10
PTPRE	2.08805e-20	0.345111	0.49	0.463	4.49286e-16
BLVRA	8.09283e-108	0.345768	0.301	0.088	1.74133e-103
TLR4	2.06215e-78	0.347491	0.253	0.085	4.43712e-74
GPX4	1.66507e-43	0.348157	0.83	0.881	3.58273e-39
ASGR2	3.60976e-74	0.348637	0.221	0.066	7.76712e-70
ARRB2	6.83944e-23	0.352699	0.679	0.752	1.47164e-18
SLC16A3	4.01719e-17	0.35345	0.43	0.42	8.64378e-13
PILRA	3.00758e-145	0.353993	0.217	0.023	6.47142e-141
LINC00936	6.68113e-21	0.354446	0.409	0.341	1.43758e-16
KLF3	6.7611e-31	0.355018	0.475	0.393	1.45478e-26
CAPG	4.29278e-09	0.355103	0.495	0.572	9.23677e-05
GNS	8.96886e-59	0.356847	0.374	0.205	1.92983e-54
SYNGR2	2.09521e-49	0.35731	0.703	0.672	4.50826e-45
CDKN1A	5.8233e-69	0.363513	0.233	0.078	1.253e-64
C9orf72	4.66936e-43	0.363805	0.318	0.189	1.00471e-38
PKLR	1.24089e-151	0.364943	0.164	0.003	2.67002e-147
SAMSN1	2.84606e-22	0.365834	0.413	0.362	6.12386e-18
C20orf24	9.6101e-42	0.367013	0.69	0.696	2.0678e-37
FAM210B	1.30347e-18	0.368151	0.291	0.224	2.80468e-14
ATG3	4.83784e-42	0.369326	0.589	0.559	1.04096e-37
PTCH2	2.08538e-06	0.370297	0.378	0.362	0.0448712
ABI3	2.21525e-41	0.371529	0.287	0.162	4.76656e-37
CAPNS1	1.43757e-28	0.371586	0.572	0.531	3.09322e-24
EVI2B	4.38856e-36	0.373837	0.395	0.293	9.44287e-32
CXCL8	7.41918e-13	0.374165	0.145	0.088	1.59639e-08
TESC	5.43984e-39	0.374398	0.559	0.494	1.17049e-34
RNASE1	5.11218e-135	0.375228	0.194	0.017	1.09999e-130
EPOR	5.57151e-85	0.375679	0.21	0.052	1.19882e-80
METTL9	8.86055e-36	0.376732	0.613	0.604	1.90652e-31
NINJ1	3.14974e-26	0.377112	0.319	0.24	6.7773e-22
TNNT1	1.26833e-70	0.378053	0.241	0.082	2.72906e-66
MEGF9	1.02303e-83	0.381025	0.283	0.099	2.20126e-79
RBX1	1.17758e-67	0.383542	0.837	0.857	2.5338e-63
FAM198B	3.27846e-87	0.384125	0.292	0.102	7.05426e-83
PFDN5	1.55532e-147	0.384135	0.969	0.987	3.34658e-143
REXO2	4.70829e-16	0.384834	0.294	0.522	1.01308e-11
BLOC1S1	5.22709e-55	0.385658	0.67	0.598	1.12471e-50
ATP6V0C	3.56815e-70	0.386219	0.837	0.851	7.6776e-66
FAM45A	1.33232e-82	0.38701	0.42	0.217	2.86676e-78
PCBP1	5.69624e-52	0.387306	0.702	0.666	1.22566e-47
MTHFD2	7.12714e-14	0.38805	0.398	0.377	1.53355e-09
HBQ1	1.17847e-90	0.391194	0.198	0.04	2.53572e-86
FAM65B	8.23769e-31	0.391411	0.483	0.419	1.7725e-26
HLA-B	2.39781e-75	0.392772	0.886	0.997	5.15936e-71
TCEB2	2.34703e-107	0.392995	0.883	0.921	5.05011e-103
RHOG	2.61085e-55	0.394349	0.733	0.715	5.61777e-51
ID2	2.93049e-81	0.394635	0.328	0.126	6.30555e-77
NUDT4	1.6191e-10	0.394778	0.329	0.314	3.48382e-06
UBE2D1	1.54805e-39	0.395452	0.449	0.342	3.33095e-35
NFIA	9.71011e-123	0.395487	0.166	0.012	2.08933e-118
MINOS1	1.90576e-82	0.395826	0.794	0.778	4.10062e-78
CD55	3.51484e-43	0.39601	0.578	0.475	7.56288e-39
GAS7	3.30782e-64	0.396096	0.303	0.143	7.11744e-60
CPPED1	1.65724e-49	0.39806	0.464	0.326	3.56588e-45
HK1	7.83447e-51	0.39952	0.48	0.374	1.68574e-46
NDUFB1	8.63544e-70	0.400168	0.792	0.795	1.85809e-65
PLXDC2	1.1799e-42	0.400836	0.374	0.248	2.53879e-38
CECR1	1.59481e-70	0.40202	0.336	0.16	3.43156e-66
VIM	1.39726e-22	0.402481	0.791	0.972	3.00648e-18
GNAI2	2.19733e-27	0.402544	0.68	0.718	4.728e-23
BNIP3L	1.46668e-53	0.402812	0.632	0.588	3.15585e-49
RRM2	2.7084e-12	0.402915	0.182	0.118	5.82767e-08
HMGB2	9.2822e-53	0.403532	0.794	0.771	1.99725e-48
ZDHHC1	1.39721e-81	0.403814	0.21	0.055	3.00639e-77
LILRB1	4.8759e-67	0.404754	0.295	0.131	1.04915e-62
SCPEP1	1.9473e-80	0.404832	0.433	0.226	4.19001e-76
HAGH	6.41326e-49	0.406696	0.317	0.178	1.37994e-44
TNFSF13B	1.14882e-23	0.40857	0.537	0.542	2.47191e-19
SERF2	1.66845e-163	0.410098	0.982	0.994	3.59e-159
RP11-1143G9.4	6.51011e-103	0.410274	0.29	0.081	1.40078e-98
FOSB	3.12337e-54	0.412385	0.695	0.565	6.72056e-50
HK3	2.40531e-159	0.412605	0.236	0.025	5.1755e-155
NUMB	1.63248e-51	0.413294	0.487	0.348	3.51261e-47
PGAM1	4.64599e-42	0.416112	0.747	0.774	9.99678e-38
CAPN2	8.45714e-45	0.416737	0.482	0.379	1.81972e-40
SELENBP1	7.39438e-111	0.417867	0.182	0.022	1.59105e-106
APOC1	2.33181e-80	0.418706	0.121	0.012	5.01737e-76
MRPL52	1.48057e-69	0.419048	0.709	0.687	3.18574e-65
CFL1	4.31836e-132	0.419809	0.966	0.989	9.29181e-128
IER2	1.04628e-30	0.42075	0.766	0.789	2.25129e-26
OSCAR	2.1897e-55	0.421541	0.367	0.222	4.71159e-51
TLR2	1.81161e-79	0.422368	0.305	0.124	3.89804e-75
RBM47	2.02874e-92	0.422509	0.319	0.117	4.36523e-88
MAP2K3	2.60469e-54	0.42334	0.519	0.411	5.60451e-50
ATP6V1B2	3.68535e-56	0.425556	0.576	0.465	7.92978e-52
IGSF6	5.31018e-109	0.426832	0.282	0.074	1.14259e-104
ARF6	9.86343e-67	0.429902	0.674	0.593	2.12232e-62
TMEM56	1.84624e-140	0.430764	0.174	0.009	3.97255e-136
CD1D	1.12423e-101	0.431798	0.36	0.132	2.41902e-97
CARD16	1.00601e-30	0.432059	0.528	0.501	2.16462e-26
FBXL5	9.12857e-50	0.432838	0.603	0.513	1.96419e-45
AC016629.3	6.11991e-150	0.435608	0.18	0.008	1.31682e-145
MBOAT2	3.44985e-27	0.436853	0.228	0.138	7.42303e-23
ATP5E	5.00188e-194	0.436945	0.971	0.984	1.07625e-189
C14orf2	9.15502e-105	0.436949	0.898	0.926	1.96989e-100
MX2	5.16457e-54	0.438633	0.313	0.164	1.11126e-49
MXD1	6.16295e-66	0.438971	0.418	0.24	1.32608e-61
TPPP3	4.67052e-83	0.439917	0.207	0.051	1.00496e-78
LILRB4	4.39e-123	0.445051	0.344	0.103	9.44596e-119
IL1RN	2.1688e-108	0.445859	0.261	0.063	4.66661e-104
PSMB3	5.08956e-108	0.447931	0.826	0.817	1.09512e-103
OAZ1	4.13889e-136	0.448394	0.963	0.988	8.90566e-132
ELOVL1	1.28695e-29	0.448616	0.572	0.591	2.76912e-25
SOD2	7.5829e-32	0.449959	0.553	0.508	1.63161e-27
ASAH1	1.24811e-54	0.45044	0.678	0.642	2.68555e-50
PTP4A2	3.22194e-80	0.451725	0.707	0.634	6.93264e-76
PSTPIP1	2.12807e-53	0.452174	0.489	0.376	4.57896e-49
RHCE	1.61637e-110	0.455097	0.195	0.029	3.47793e-106
CSTB	5.17603e-51	0.459124	0.806	0.828	1.11373e-46
IL17RA	2.32334e-60	0.45981	0.452	0.306	4.99914e-56
TMSB4X	3.06073e-74	0.461179	0.843	0.997	6.58576e-70
KLF2	3.87981e-42	0.461593	0.427	0.293	8.34819e-38
THEMIS2	1.86464e-68	0.463627	0.513	0.342	4.01214e-64
GLRX	7.89043e-63	0.464229	0.519	0.38	1.69778e-58
NOP10	2.38591e-89	0.464283	0.806	0.831	5.13377e-85
FN3K	5.8214e-107	0.464856	0.202	0.035	1.25259e-102
SMIM1	1.90957e-64	0.465275	0.205	0.064	4.10882e-60
RGCC	3.43857e-52	0.466319	0.318	0.162	7.39878e-48
IL32	2.65054e-08	0.46652	0.136	0.092	0.000570316
CTSH	1.03464e-99	0.467317	0.444	0.206	2.22622e-95
GNB2	1.12884e-98	0.467514	0.611	0.428	2.42893e-94
HCST	3.71632e-39	0.467678	0.749	0.896	7.9964e-35
AGTRAP	2.02786e-50	0.470206	0.683	0.642	4.36335e-46
HERPUD1	2.09689e-96	0.471031	0.514	0.287	4.51187e-92
EHBP1L1	5.72902e-80	0.471033	0.468	0.266	1.23271e-75
RASSF4	1.45741e-84	0.47248	0.421	0.218	3.13591e-80
CPVL	2.17317e-136	0.472551	0.456	0.167	4.676e-132
EIF1	1.42179e-254	0.474972	0.986	0.992	3.05927e-250
POU2F2	1.111e-51	0.476429	0.459	0.327	2.39053e-47
CD86	1.39542e-126	0.477113	0.344	0.101	3.00253e-122
HCK	7.9104e-52	0.478853	0.459	0.351	1.70208e-47
LRRC25	1.07189e-118	0.479284	0.346	0.115	2.30638e-114
ABHD5	2.9916e-72	0.480093	0.33	0.157	6.43703e-68
HMOX1	3.18621e-177	0.480933	0.256	0.026	6.85578e-173
GPBAR1	2.91216e-187	0.482354	0.28	0.032	6.26609e-183
JUND	2.3195e-54	0.483777	0.664	0.566	4.99088e-50
UROD	1.49107e-08	0.48548	0.525	0.783	0.000320835
CCR1	1.39943e-165	0.486049	0.315	0.059	3.01116e-161
MAL	1.66802e-91	0.486119	0.215	0.05	3.58908e-87
PRELID1	5.47011e-117	0.48657	0.802	0.779	1.177e-112
WARS	1.28407e-91	0.488603	0.486	0.289	2.76293e-87
RNH1	1.53472e-101	0.489968	0.705	0.603	3.30225e-97
PGD	3.62714e-77	0.490575	0.774	0.799	7.80452e-73
LY86	6.22689e-70	0.490602	0.41	0.236	1.33984e-65
CCL3	1.3868e-35	0.491351	0.182	0.077	2.98397e-31
DMXL2	1.05044e-85	0.492418	0.344	0.151	2.26022e-81
TKT	5.90488e-100	0.495365	0.84	0.857	1.27055e-95
ASGR1	4.17494e-65	0.495936	0.374	0.212	8.98322e-61
GYPB	3.91754e-135	0.496017	0.183	0.014	8.42936e-131
NAMPT	2.25627e-81	0.496173	0.394	0.199	4.85482e-77
CASP1	4.48607e-62	0.496292	0.46	0.326	9.65267e-58
GABARAP	4.90192e-86	0.497621	0.904	0.955	1.05475e-81
CD163	8.32407e-191	0.499279	0.263	0.023	1.79109e-186
CALM1	4.11103e-124	0.503599	0.894	0.908	8.84571e-120
KLF4	6.36925e-109	0.504452	0.466	0.206	1.37047e-104
SMAP2	8.48423e-92	0.505695	0.54	0.336	1.82555e-87
UBAC1	9.85172e-33	0.506595	0.295	0.197	2.11979e-28
SRGN	3.08736e-93	0.508049	0.869	0.929	6.64308e-89
LINC01272	1.80003e-187	0.509798	0.267	0.026	3.87311e-183
HES6	1.27633e-124	0.51045	0.183	0.018	2.74628e-120
FLNA	6.28628e-53	0.511512	0.744	0.796	1.35262e-48
CTSZ	5.71443e-108	0.51208	0.489	0.241	1.22957e-103
FGL2	3.18089e-119	0.512815	0.372	0.128	6.84431e-115
LST1	3.69219e-38	0.514461	0.709	0.891	7.94448e-34
BTG1	5.45402e-53	0.51535	0.729	0.696	1.17354e-48
CLEC12A	2.94927e-114	0.515676	0.368	0.136	6.34594e-110
EPB42	6.07134e-128	0.51704	0.209	0.026	1.30637e-123
CYBA	5.48278e-70	0.518076	0.779	0.971	1.17973e-65
FECH	6.97854e-25	0.521209	0.259	0.178	1.50157e-20
ANK1	2.29239e-128	0.52121	0.219	0.03	4.93253e-124
ZEB2	1.62061e-70	0.522917	0.712	0.606	3.48707e-66
MYL4	2.31868e-123	0.523213	0.203	0.026	4.98911e-119
ARPC1B	1.47345e-67	0.524575	0.757	0.815	3.17043e-63
RAB11FIP1	1.65768e-85	0.526696	0.565	0.37	3.56683e-81
BCL2A1	4.15811e-31	0.528911	0.398	0.332	8.947e-27
NFKBIA	1.50803e-14	0.528944	0.559	0.581	3.24483e-10
PADI4	4.00335e-35	0.530825	0.324	0.218	8.61402e-31
RHD	3.20288e-134	0.532236	0.193	0.018	6.89163e-130
NAIP	4.70064e-85	0.533958	0.444	0.25	1.01144e-80
LYST	4.62706e-98	0.534028	0.575	0.355	9.95605e-94
UCP2	9.72735e-79	0.54272	0.72	0.674	2.09303e-74
ALOX5AP	1.74853e-84	0.543566	0.426	0.213	3.76231e-80
CDC20	2.0035e-24	0.545265	0.204	0.112	4.31093e-20
STXBP2	5.64906e-69	0.551192	0.67	0.568	1.21551e-64
MCEMP1	8.1923e-132	0.552816	0.316	0.08	1.76274e-127
TCIRG1	8.38654e-67	0.553065	0.514	0.378	1.80453e-62
ZFAND5	8.91829e-77	0.553868	0.649	0.522	1.91895e-72
43525	2.0998e-150	0.554135	0.399	0.122	4.51813e-146
NDUFB9	4.44158e-153	0.554203	0.864	0.846	9.55696e-149
MCL1	1.00722e-76	0.554747	0.834	0.803	2.16722e-72
SGK1	5.53306e-95	0.555091	0.317	0.11	1.19055e-90
CAST	1.13587e-148	0.561238	0.508	0.233	2.44406e-144
IQGAP1	8.92026e-78	0.561953	0.572	0.433	1.91937e-73
DDIT4	2.39619e-08	0.563306	0.464	0.459	0.000515589
STAB1	1.27855e-58	0.566111	0.486	0.367	2.75106e-54
RNASE6	6.92221e-169	0.568323	0.402	0.105	1.48945e-164
IL10RA	5.07459e-159	0.575988	0.41	0.126	1.0919e-154
SPI1	1.99206e-55	0.579427	0.706	0.856	4.28632e-51
MYL6	1.34343e-158	0.584814	0.964	0.988	2.89066e-154
CDA	9.52657e-139	0.585346	0.313	0.075	2.04983e-134
SDCBP	1.03477e-97	0.588573	0.749	0.663	2.22652e-93
KCTD12	2.17755e-146	0.59195	0.438	0.159	4.68543e-142
NPC2	3.26366e-58	0.592312	0.775	0.802	7.02242e-54
PTAFR	8.30816e-193	0.596648	0.333	0.055	1.78767e-188
ATP6V0B	9.03968e-176	0.59743	0.887	0.848	1.94507e-171
GATA1	3.53995e-88	0.602137	0.229	0.06	7.61691e-84
TREM1	5.57237e-233	0.602968	0.336	0.038	1.19901e-228
MS4A7	7.35284e-126	0.605025	0.33	0.099	1.58211e-121
SLC7A7	4.01206e-272	0.613382	0.353	0.03	8.63275e-268
ITGAM	2.08634e-194	0.614697	0.401	0.093	4.48917e-190
EFHD2	5.99561e-85	0.615559	0.63	0.505	1.29007e-80
APLP2	6.23232e-117	0.617099	0.772	0.655	1.34101e-112
MYO1F	1.20231e-72	0.618539	0.612	0.556	2.587e-68
LILRB3	1.48219e-245	0.620625	0.382	0.054	3.18922e-241
ZFP36L1	1.26169e-51	0.625253	0.525	0.404	2.71478e-47
GPR183	3.94673e-94	0.631393	0.436	0.218	8.49218e-90
TNFAIP2	2.5545e-96	0.644057	0.436	0.232	5.49651e-92
AP1S2	8.95211e-83	0.64572	0.536	0.375	1.92623e-78
IFI6	1.52686e-28	0.660625	0.719	0.817	3.28535e-24
PLEC	1.42527e-107	0.661916	0.471	0.245	3.06676e-103
PLIN2	3.08626e-28	0.663067	0.419	0.367	6.6407e-24
MPEG1	2.977e-207	0.663445	0.431	0.102	6.40562e-203
AP2S1	2.21332e-220	0.668299	0.874	0.76	4.76239e-216
ISG15	1.1346e-09	0.669376	0.556	0.637	2.44133e-05
GPX1	9.66971e-108	0.669593	0.898	0.961	2.08063e-103
ITGB2	1.68063e-80	0.670372	0.721	0.803	3.6162e-76
C10orf54	3.71266e-100	0.675196	0.718	0.667	7.98854e-96
CD300C	4.17933e-191	0.676559	0.413	0.101	8.99267e-187
LRP1	0	0.676699	0.437	0.029	0
MT1X	8.65863e-162	0.682173	0.464	0.164	1.86308e-157
ANXA5	1.04592e-186	0.68385	0.464	0.134	2.2505e-182
CD48	7.5821e-164	0.685113	0.536	0.226	1.63144e-159
SH3BGRL3	1.16426e-96	0.688961	0.909	0.993	2.50515e-92
C4orf48	1.83892e-169	0.689956	0.541	0.241	3.9568e-165
COTL1	4.48658e-85	0.690003	0.684	0.657	9.65378e-81
FYB	3.96646e-160	0.690272	0.496	0.199	8.53463e-156
DUSP1	6.04693e-138	0.691962	0.878	0.798	1.30112e-133
OAT	5.23307e-23	0.69477	0.398	0.368	1.126e-18
NEAT1	3.57045e-79	0.694872	0.856	0.924	7.68254e-75
PLAUR	5.10859e-96	0.697365	0.452	0.253	1.09922e-91
ZFP36	1.20825e-77	0.703688	0.756	0.818	2.59979e-73
TIMP1	1.08147e-56	0.707423	0.76	0.89	2.327e-52
PLBD1	1.70561e-221	0.712513	0.37	0.06	3.66996e-217
CD300E	3.63701e-247	0.714539	0.34	0.033	7.82574e-243
SLC11A1	1.46195e-273	0.715316	0.46	0.081	3.14567e-269
C1orf162	9.57972e-112	0.71788	0.618	0.462	2.06127e-107
AHNAK	8.68139e-74	0.719303	0.67	0.631	1.86797e-69
LGALS1	9.34092e-74	0.723111	0.739	0.807	2.00989e-69
ATP6V0D1	8.96277e-182	0.723626	0.726	0.523	1.92852e-177
RNASE2	3.25374e-158	0.733164	0.591	0.269	7.00106e-154
TMEM167A	2.6078e-148	0.735279	0.719	0.545	5.61121e-144
GLIPR2	2.18504e-179	0.739112	0.689	0.403	4.70156e-175
LTA4H	5.00275e-87	0.740735	0.747	0.732	1.07644e-82
CLEC10A	2.08983e-147	0.75075	0.425	0.13	4.49668e-143
RHOB	6.89849e-136	0.75441	0.424	0.154	1.48435e-131
DOK2	4.75847e-179	0.774035	0.527	0.223	1.02388e-174
FAM178B	2.54244e-143	0.774794	0.179	0.01	5.47058e-139
NR4A1	7.00413e-117	0.77657	0.367	0.129	1.50708e-112
APOBEC3A	5.28408e-226	0.784411	0.272	0.015	1.13698e-221
KLF1	1.16775e-112	0.806655	0.261	0.064	2.51264e-108
CLEC7A	2.44412e-245	0.818105	0.468	0.107	5.25901e-241
FCGRT	2.74272e-195	0.819153	0.748	0.471	5.90152e-191
IFITM3	3.71314e-42	0.820503	0.767	0.943	7.98956e-38
CFP	1.86915e-96	0.820728	0.604	0.484	4.02186e-92
FOS	1.37391e-144	0.836765	0.883	0.889	2.95624e-140
NMU	2.21019e-152	0.841491	0.191	0.011	4.75566e-148
ODF3B	2.20394e-198	0.849753	0.486	0.165	4.74223e-194
CST3	1.06767e-107	0.852295	0.828	0.897	2.29732e-103
ANXA1	6.0477e-104	0.862183	0.71	0.601	1.30128e-99
NCF2	1.23443e-253	0.865786	0.53	0.153	2.65613e-249
CEBPB	1.90134e-191	0.868747	0.717	0.46	4.09112e-187
TSPO	5.73194e-199	0.881692	0.896	0.918	1.23334e-194
SLC4A1	1.57209e-86	0.882473	0.179	0.033	3.38266e-82
MAFB	2.26444e-302	0.88363	0.387	0.032	4.87241e-298
SAMHD1	1.3607e-231	0.88832	0.693	0.294	2.92782e-227
RHAG	1.33393e-152	0.889094	0.233	0.027	2.87023e-148
NCF1	6.69646e-161	0.893738	0.461	0.177	1.44088e-156
TNFRSF1B	1.0973e-253	0.895313	0.681	0.309	2.36106e-249
LILRB2	3.46608e-218	0.925588	0.522	0.184	7.45797e-214
JUNB	1.70665e-194	0.927729	0.883	0.801	3.6722e-190
FOLR3	1.1422e-303	0.943005	0.41	0.041	2.45767e-299
RETN	1.88365e-144	0.951599	0.311	0.065	4.05305e-140
MT2A	4.45375e-133	0.962452	0.675	0.496	9.58313e-129
CSTA	2.43441e-274	0.969937	0.563	0.143	5.23811e-270
CD68	3.89938e-222	0.973122	0.593	0.253	8.39029e-218
LGALS2	2.08427e-270	0.9732	0.482	0.093	4.48472e-266
CTSB	4.41676e-238	0.976627	0.795	0.562	9.50354e-234
FPR1	0	0.983225	0.487	0.048	0
HMBS	7.18623e-40	0.990387	0.34	0.238	1.54626e-35
TMSB10	1.24645e-131	0.996086	0.898	0.994	2.68198e-127
CFD	1.50769e-234	0.998345	0.622	0.235	3.24409e-230
CYBB	0	1.00402	0.536	0.097	0
RGS2	2.17613e-213	1.01763	0.498	0.152	4.68238e-209
ALAS2	8.93235e-159	1.03745	0.267	0.038	1.92197e-154
HBM	6.73747e-50	1.0413	0.103	0.018	1.4497e-45
CTSD	1.02499e-128	1.04251	0.837	0.867	2.20547e-124
LILRA5	0	1.04401	0.517	0.059	0
LMNA	1.91058e-212	1.07455	0.595	0.231	4.11099e-208
TYMP	6.75426e-168	1.08293	0.617	0.377	1.45331e-163
GRN	1.34034e-166	1.09274	0.78	0.7	2.88401e-162
CEBPD	6.00089e-252	1.11509	0.658	0.275	1.29121e-247
C5AR1	0	1.11541	0.467	0.033	0
FTH1	0	1.12535	0.998	0.993	0
EMP3	2.03526e-263	1.13617	0.893	0.781	4.37927e-259
CD36	0	1.16862	0.663	0.096	0
CTSS	8.5889e-141	1.17517	0.698	0.662	1.84807e-136
SLC25A37	1.9181e-151	1.18609	0.671	0.477	4.12717e-147
LGALS3	0	1.18873	0.591	0.083	0
SAT1	8.04849e-234	1.21948	0.899	0.838	1.73179e-229
GYPA	2.74097e-183	1.23397	0.237	0.016	5.89774e-179
FGR	0	1.25184	0.648	0.16	0
PSAP	0	1.25483	0.88	0.752	0
MS4A6A	1.68821e-286	1.25564	0.683	0.251	3.63252e-282
IFI30	0	1.27744	0.584	0.142	0
ANXA2	3.72176e-302	1.28148	0.687	0.259	8.00812e-298
S100A11	1.48407e-153	1.31653	0.741	0.821	3.19328e-149
FTL	0	1.32372	0.994	0.996	0
CD14	0	1.35793	0.572	0.056	0
LYZ	2.32028e-203	1.38082	0.741	0.478	4.99255e-199
MNDA	0	1.40527	0.653	0.17	0
VCAN	0	1.43558	0.47	0.049	0
FCER1G	7.69994e-232	1.54727	0.703	0.464	1.6568e-227
S100A10	8.91905e-189	1.54797	0.76	0.615	1.91911e-184
BLVRB	0	1.55969	0.871	0.425	0
SERPINA1	0	1.56615	0.631	0.097	0
S100A12	0	1.58246	0.537	0.064	0
CRIP1	1.31588e-60	1.68229	0.716	0.708	2.83137e-56
HBD	4.93623e-104	1.68874	0.327	0.114	1.06213e-99
S100A4	0	1.68911	0.923	0.859	0
TYROBP	3.01732e-204	1.72915	0.716	0.619	6.49238e-200
CA2	6.00987e-90	1.7964	0.344	0.147	1.29314e-85
FCN1	0	1.79918	0.667	0.113	0
HBA1	1.80773e-142	2.07715	0.256	0.04	3.88969e-138
HBA2	4.3207e-106	2.09169	0.47	0.249	9.29685e-102
S100A6	0	2.13656	0.947	0.61	0
HBB	1.36587e-139	2.18268	0.839	0.793	2.93894e-135
S100A8	0	2.30379	0.73	0.3	0
S100A9	6.98226e-301	2.35409	0.725	0.368	1.50237e-296
AHSP	2.94589e-158	2.44316	0.339	0.083	6.33867e-154
CA1	5.46113e-104	2.68951	0.357	0.146	1.17507e-99
